# Supplementary material for: Diversity Analysis in Cannabis sativa Based on Large-Scale Development of Expressed Sequence Tag-Derived Simple Sequence Repeat Markers
Source: PLoS One. 2014 Oct 20;9(10):e110638. doi: 10.1371/journal.pone.0110638 (PMC4203809; doi:10.1371/journal.pone.0110638)
Supplement: Table S2 — One hundred and seventeen EST-SSR markers used for PCR amplification. (XLS) [file pone.0110638.s002.xls]

## Sheet: Sheet1
Maker	Allele number	EST	Motif	FORWARD PRIMER1 (5'-3')	REVERSE PRIMER1 (5'-3')	Function annotated
CAN0001A*	3	JP449166.1	(CAAAGA)4	ACGCTGACTCACTTTCCTTC	GTCCTGAGCTATGGCAGTTT	hypothetical protein PRUPE_ppa000513mg [Prunus persica]
CAN0001B*	2
CAN0001C*	2
CAN0002	2	JP449176.1	(GAA)6	CAGGAGTTCCAAAGGGTAAA	TCTAACTCGGCCAATTTCTC	hypothetical protein PRUPE_ppa026419mg [Prunus persica]
CAN0004	2	JP449203.1	(TC)12	TGGCTCTCATCTCCTACACA	AGCACAAAAGCTGAGACACA	PREDICTED: uncharacterized protein LOC101315129 [Fragaria vesca subsp. vesca]
CAN0005	Fail to amplify	JP449206.1	(TC)15	TTACGGGGGAGTCACTATTC	CAGCCTCAACCCTTAAGAAA	hypothetical protein PRUPE_ppa004773mg [Prunus persica]
CAN0006	1	JP449207.1	(TCT)7	AGCAAGAGGGTAAGAGGGAT	TCATCATCATCCTCATCAGC	hypothetical protein PRUPE_ppa024935mg [Prunus persica]
CAN0006	2	JP449207.1	(ATGATC)3	GTCCTGTCAAAATTCCCAAC	GGGTGAGTTTCAAAAGGGTA	hypothetical protein PRUPE_ppa024935mg [Prunus persica]
CAN0008	1	JP449217.1	(CTGAAA)3	TTAGAACACTTGCCCACTCA	ACGAGCAGAGTTCAAAGGAC	PREDICTED: uncharacterized protein LOC100243650 isoform 1 [Vitis vinifera]
CAN0009*	2	JP449235.1	(TCT)6	CTCCAAACCCAACAACACA	TCAAGCCATGAGAGTTGAGA	hypothetical protein PRUPE_ppa001947mg [Prunus persica]
CAN0010	3	JP449235.1	(GTG)6	TCCAAACGTTCTCTCTCTCC	CTACTAACCCAATCAGACCCA	hypothetical protein PRUPE_ppa001947mg [Prunus persica]
CAN0011A*	2	JP449250.1	(GCCAA)4	CGGTATGCAGTGTTTGGTTA	GTCAGTTCTCTCTCAAATGC	hypothetical protein PRUPE_ppa005738mg [Prunus persica]
CAN0011B*	4
CAN0012	1	JP449268.1	(TTC)9	GCCTAGTTACGGGGAAATCT	GGAGTAATCAGCAAAGGGAA	PREDICTED: uncharacterized protein At2g17340 [Vitis vinifera]
CAN0013	2	JP449273.1	(AT)16	AAGTGCCCAAGAAACAGAAG	AAAGCTCAATTACAGGCTGG	Phototropic-responsive NPH3 family protein isoform 1 [Theobroma cacao]
CAN0014	2	JP449275.1	(AG)10	GGCTGCCTGCTAGTGTATCT	ACTGTTGGGGCTATTGGTTA	hypothetical protein PRUPE_ppa002483mg [Prunus persica]
CAN0015	1	JP449276.1	(CAA)6	GGCAAAGGGACTAAAACTGA	AGCTCTTTGTGCCATTGAGT	unnamed protein product [Vitis vinifera]
CAN0016	1	JP449278.1	(CAATC)4	AGAGTACGGCCTAGTTACGG	ACAATAACACCCACGTCCTT	plastocyanin precursor [Solanum commersonii]
CAN0017*	2	JP449284.1	(CT)10	GACAAGCACACAGACAGCTC	ATCTAAAGCCGGAGAATGTG	hypothetical protein PRUPE_ppa003964mg [Prunus persica]
CAN0018	2	JP449300.1	(AGA)6	GTGATAAGCTCGGAATCAGC	CAACCAACCAAACAAACCTC	hypothetical protein RCOM_1311830 [Ricinus communis]
CAN0019	2	JP449318.1	(CAA)6	ACACTGTGATCCACCTCCTT	GATGTCCTCTGCCTTGAAAT	PREDICTED: dehydrogenase/reductase SDR family member 12-like [Fragaria vesca subsp. vesca]
CAN0020	1	JP449320.1	(CAT)9	AGAGAAGACCATACCCCACA	AAGCTCTGCTGACAAGGATT	PREDICTED: putative disease resistance protein RGA1-like [Fragaria vesca subsp. vesca]
CAN0021	2	JP449361.1	(TG)9	AGCTAGCCAATAAACGCACT	GCGCAGCTTCTAAGTACTCC	BTB/POZ domain-containing protein isoform 3 [Theobroma cacao]
CAN0022	2	JP449364.1	(CTTCAT)4	TTGATTGGAGGTCTCACCTT	TACCAGATGTGATTCCAACG	hypothetical protein PRUPE_ppa019570mg [Prunus persica]
CAN0023	3	JP449375.1	(AACAAG)3(AAGAACAAG)2*	CTCACTGTGATAGTTGAGCTTC	CCCAACTTCTGTTTCATTCC	aldo-keto reductase, putative [Ricinus communis]
CAN0024*	3	JP449384.1	(AGA)6	GATACTGGCTCACGGATCTT	CGCCTCTTCTTAACCTGTGT	Leucine-rich repeat containing protein [Theobroma cacao]
CAN0026*	2	JP449386.1	(CAA)6	AGGAGCAGAACAAAATGGAG	TAAACCGGGTCAACCATACT	hypothetical protein PRUPE_ppa020429mg [Prunus persica]
CAN0027	2	JP449386.1	(TAA)7	ATTTCAGGCTCCCATAATGC	CTCCATTTTGTTCTGCTCCT	hypothetical protein PRUPE_ppa020429mg [Prunus persica]
CAN0028	1	JP449386.1	(ACA)7	TAGTATGGTTGACCCGGTTT	TCCTCGGTCTTTTCCTCTTA	hypothetical protein PRUPE_ppa020429mg [Prunus persica]
CAN0030	2	JP449390.1	(TTTGA)4	GCTGTTTGGGAGAGAAGAAA	AGCAAAGGGAACTTGTGAAG	hypothetical protein VITISV_002335 [Vitis vinifera]
CAN0031*	3	JP449396.1	(TA)9	GGGAGCTGCCTTCTATGTTA	AGGGAAAAGCTTGACTGCT	Heptahelical transmembrane protein2 [Theobroma cacao]
CAN0032	2	JP449398.1	(TTTG)6	GGTGAGTCTGGTCTGGTTTC	GTCCTTGGATTTCATCCTTG	PREDICTED: histone deacetylase 9 [Vitis vinifera]
CAN0033*	2	JP449402.1	(AAT)7	CTCACTGAACGAACGATTTG	GCAGTTGGACTACTCTCGCT	Tetratricopetide-repeat thioredoxin-like 1 isoform 1 [Theobroma cacao]
CAN0034	2	JP449403.1	(GCT)6	GCCCTTTGCAGCATACTATC	ACCGAAATCTCATCTGTGGT	conserved hypothetical protein [Ricinus communis]
CAN0035A*	2	JP449406.1	(AAC)6	AAGCTGAGGAAAATGGTGAG	ATTCCTTGTTCTCTTGCTCG	Uncharacterized protein TCM_025519 [Theobroma cacao]
CAN0035B*	2
CAN0036	2	JP449406.1	(AG)9	AGAGCCTAGTTACGGGGATT	GATCAGAAGGGTCAGGTCAG	Uncharacterized protein TCM_025519 [Theobroma cacao]
CAN0038	2	JP449454.1	(AGAA)7	AAGAGGCTATGGCAGCTTTA	GATGGCTGCCTGTCTTTACT	DNA binding protein, putative isoform 3 [Theobroma cacao]
CAN0039*	4	JP449460.1	(CAT)8	GCAGCCATAGTCATGGTGTA	GTCATTGGAAAGACCAGCTT	pentatricopeptide repeat-containing protein, putative [Ricinus communis]
CAN0040	Fail to amplify	JP449468.1	(CTT)6	GAACGGCCTAGTTACGGG	GGAGAAAACCCTCAGCTTTA	hypothetical protein PRUPE_ppa000590mg [Prunus persica]
CAN0041	2	JP449473.1	(ATA)7	GATGATGAAGAAGAAGGGCT	ACATCAACTTGGCTCCTTGT	WRKY transcription factor B [Dimocarpus longan]
CAN0042	2	JP449481.1	(TC)10	TCCCCACACACTCTCTCTTT	ATGTAAGTAGTGGCGGTGGT	PREDICTED: pollen-specific protein C13-like [Cucumis sativus]
CAN0044*	1	JP449485.1	(CTT)7	ACTTACTTCTTCCCAAGGCA	CGTTGTAGAAGTCGTTGTCG	Kinase superfamily protein, putative isoform 1 [Theobroma cacao]
CAN0045	2	JP449485.1	(CCA)6	CGACAACGACTTCTACAACG	CGGCTTTCTTCTCTGCTAAC	Kinase superfamily protein, putative isoform 1 [Theobroma cacao]
CAN0047*	2	JP449487.1	(TGTTT)4	GGTCATGCTGGATCATTTTC	GGTGGCCTTAATGATGTTGT	P-loop containing nucleoside triphosphate hydrolases superfamily protein [Theobroma cacao]
CAN0048	2	JP449489.1	(AAC)6	GCAGCTTCAACAACATCAAC	GGTGATGGACACTTAGGAGG	PREDICTED: scarecrow-like protein 27-like [Cucumis sativus]
CAN0050	2	JP449496.1	(AGT)8	AAGTTGAAGCTGAAGGTGGT	TGCTTCTCCAGACATCAGAA	PREDICTED: alkylated DNA repair protein alkB homolog 8-like [Cucumis sativus]
CAN0051*	3	JP449507.1	(TCA)6	AACCCAAAAGAGCTGAGAGA	CTCAGCAAGGTGAGTACACG	hypothetical protein PRUPE_ppa003162mg [Prunus persica]
CAN0055*	2	JP449535.1	(AATAA)4	CACCTTCTGGCTCTTATGGT	CTGTTACTCGAATTGGGTCC	protein phosphatase 2a, regulatory subunit, putative [Ricinus communis]
CAN0060	3	JP449639.1	(AT)9	GTTGAGTGGTAGTGGAAGGG	AGCAACAGCCACAAGAAATC	unnamed protein product [Vitis vinifera]
CAN0061	2	JP449646.1	(AG)14	GGGGTGAGAGAAAGTGAGAA	CTCTGCACACTCCTGATTTG	hypothetical protein PRUPE_ppa009385mg [Prunus persica]
CAN0066*	3	JP449707.1	(TC)14	CGCTTGTCCTTCCTACAAAT	GATGTTACTATCGTTTGGCG	hypothetical protein PRUPE_ppa007562mg [Prunus persica]
CAN0070	Fail to amplify	JP449734.1	(CA)9	CCTAGTTACGGGGAATGAGT	GATTATGCTTTTGGGGAGTG	hypothetical protein PRUPE_ppa001886mg [Prunus persica]
CAN0072	3	JP449755.1	(TC)9	GCTGGAACAGAGTAAAGGCA	AAGGTAAGGCTATCTCAACC	hypothetical protein PRUPE_ppa011635mg [Prunus persica]
CAN0079A*	2	JP449791.1	(GAAA)5	ACACCTGGTGAATGGAACTT	CTGCTTCACCACTGAAAATG	PREDICTED: uncharacterized protein LOC101310689 [Fragaria vesca subsp. vesca]
CAN0079B*	2
CAN0079C*	2
CAN0083	2	JP449815.1	(GGTT)5	GGGGGATGCGTAAATAACTC	AAATCCCGACTCATGTCTGT	PREDICTED: putative pentatricopeptide repeat-containing protein At5g47460-like [Fragaria vesca subsp. vesca]
CAN0093*	4	JP449911.1	(GA)11	CAGTCTCTCAGATCAGACTACC	AGCGGCTAGCGTAACAGTAT	hypothetical protein PRUPE_ppa000889mg [Prunus persica]
CAN0095	1	JP449928.1	(TC)11	TCTTTCTCGTCTCAAACCCT	ACCAATGTAGGTTATGGCGT	PREDICTED: uncharacterized protein LOC101292955 [Fragaria vesca subsp. vesca]
CAN0099*	3	JP450007.1	(TC)9	AAAACTGAGGGCTTTGAGTG	ACTTTTAATGGGTGTCGGTG	Transcription factor-like protein [Theobroma cacao]
CAN0102	2	JP450024.1	(AT)9	TCAGCATAGGTGAAGGAACA	ACCACCATTCTTCAAGCTGT	PREDICTED: homeobox-leucine zipper protein ANTHOCYANINLESS 2-like [Glycine max]
CAN0107A*	2	JP450069.1	(AGAAGGAGG)2(AGG)6*	AAGTGGCGAACTGGTTTATC	AAGCCAGCGTTATTATCGAC	PREDICTED: BEL1-like homeodomain protein 3-like [Fragaria vesca subsp. vesca]
CAN0107B*	2
CAN0110*	6	JP450121.1	(AT)10	GGGTAAAGCTTACGCAAAGT	AACAAACAGTTGGACACCCT	hypothetical protein PRUPE_ppa002746mg [Prunus persica]
CAN0119	1	JP450191.1	(CT)9	CCTACTTTCCTCTCGTGCTT	ACTCTCTCTAACCCTCCGGT	hypothetical protein PRUPE_ppa000025mg [Prunus persica]
CAN0124	Fail to amplify	JP450252.1	(AATAACAAC)2(AAT)7	CTAGTTACGGGGGACTTCAA	TTTCTCCTGATACCCACCAT	hypothetical protein PRUPE_ppa005751mg [Prunus persica]
CAN0126*	4	JP450259.1	(AATACC)3(CAG)6*	GAGTAAGAGAAGGCGAACCA	CCTGTGTAACAGAAAACCCC	hypothetical protein PRUPE_ppa003842mg [Prunus persica]
CAN0128*	3	JP450273.1	(AG)10(GAGAGAGAGAG)2*(GAGAGAGAG)2*(GA)17*	CATGCTTCTTCTCCGTCTTA	CTTCTTCCTCTTCCTCCTCC	PREDICTED: U-box domain-containing protein 3-like isoform 2 [Fragaria vesca subsp. vesca]
CAN0156*	2	JP450489.1	(CCTT)5	GCTGAGTGAAAAAGGAGAGC	GATCGAAATCTGGTGGGTAG	PREDICTED: coiled-coil domain-containing protein 94 homolog [Fragaria vesca subsp. vesca]
CAN0160*	3	JP450523.1	(AG)9	GGACAACACAGAAATGAGCA	CACTTTGCAGCCTATTTCCT	PREDICTED: uncharacterized protein LOC101309147 [Fragaria vesca subsp. vesca]
CAN0161*	3	JP450531.1	(CT)10	CCACACCTCTTTCCATAACC	GCTGTCTCGTCAGGTTTCTT	PREDICTED: probable xyloglucan glycosyltransferase 6-like [Cucumis sativus]
CAN0164*	3	JP450534.1	(AG)11	CTTCTTCCCTGAAACGCTTA	TTCCTTCAAGAGCGTATTCC	Katanin p60 ATPase-containing subunit, putative [Ricinus communis]
CAN0169	2	JP450591.1	(AG)9	TCGTCCTCTACGAACTCCTC	AGTGATCGGAGAGCAGAGAC	Short-chain dehydrogenase-reductase B [Theobroma cacao]
CAN0174	1	JP450637.1	(CT)9(CTCTCTCTCTC)2*(CTCTCTCTC)2*	TCACCTTCTTCTCTTCTCCTTC	AGGACTTTCAGTGCCACAAT	hypothetical protein PRUPE_ppa009425mg [Prunus persica]
CAN0183*	3	JP450715.1	(CATCAACAA)2(CAA)7*	TCAACAGTGGAAACTGCAAC	CACAACCTCATACTCTCCCC	hypothetical protein PRUPE_ppa001662mg [Prunus persica]
CAN0212	Fail to amplify	JP450904.1	(AAGATA)3(ATG)8	CACAACCACACGATGATGA	ATGAGCCATAAGGGTTGTGT	3-ketoacyl-CoA reductase 2 [Gossypium hirsutum]
CAN0269	1	JP451366.1	(CT)14(AT)10	GGGGGCTATAAGAACCAAAC	GTCGAAACTTTACCGGAGTG	hypothetical protein PRUPE_ppa009014mg [Prunus persica]
CAN0314	2	JP451683.1	(ATGATC)3(AAGATC)3	AATCACGAAGATGAAGGGAG	GTGCTTCTCCAAATCCACTT	hypothetical protein PRUPE_ppa018127mg [Prunus persica]
CAN0332	2	JP451801.1	(AAGAAGAAGA)2(AAG)7*	AGAACAGAACCCATAAACGG	GAAATCTGCGGAGAGAGGTA	PREDICTED: probable serine/threonine-protein kinase At1g54610-like [Cucumis sativus]
CAN0423*	2	JP452555.1	(AT)9(GT)9	TGAAGGGGTCAAGGTAAGAA	AGTGCTGTGCAGAAGAAGTG	Uncharacterized protein TCM_035113 [Theobroma cacao]
CAN0426	1	JP452616.1	(TTTC)7(TTC)8*	GATGGCTGCCTGTCTTTACT	CTTTCTGGGGTTTCTCTGAA	GAI1 [Rosa hybrid cultivar]
CAN0486*	2	JP452956.1	(TCA)7(TCATCATCATCG)2*	GCTTCATATACTGCAAGCCC	GGGAAGCCACAATTTCTCTA	predicted protein [Populus trichocarpa]
CAN0504A*	3	JP453108.1	(ACA)7a(GAT)8	GGAGGAAGAGGAGAAGAAGG	CAAGCATAGCTCCACCTGTA	Uncharacterized protein TCM_041341 [Theobroma cacao]
CAN0504B*	3
CAN0513	1	JP453142.1	(TC)12ga(TTCTTTCTTCT)2	CTAGTTACGGGGGATGTCAC	CTACTAGTGCTGGGTTTGGG	hypothetical protein PRUPE_ppa004380mg [Prunus persica]
CAN0532*	2	JP453273.1	(ATAGCC)3(ACGGTC)3	CGGTGGAGGAGAGAGTAAGA	TCCTTGAGGAGGAATCTGAG	PREDICTED: uncharacterized protein LOC101228924 [Cucumis sativus]
CAN0576A*	3	JP453539.1	(GACGAAGAA)2(GAA)6*	AATCAATGGGAACCACTCAG	CGGTTCTGGATTTAGGAGTG	hypothetical protein PRUPE_ppa003228mg [Prunus persica]
CAN0576B*	4
CAN0585	4	JP453584.1	(ACTTCTATT)2t(CAAAAC)3	TCATCATCATCCCTCCCTAT	GGTCCATAGTTGGCTGATCT	RecName: Full=(-)-limonene synthase, chloroplastic; AltName: Full=(-)-(4S)-limonene synthase; AltName: Full=CsTPS1; Flags: Precursor
CAN0599	1	JP453642.1	(TCA)7(TCATCATCATCG)2*	CATGTGATTCCTCAGTTCCA	GGGAAGCCACAATTTCTCTA	predicted protein [Populus trichocarpa]
CAN1690A*	2	JP468781.1	(CAA)6(CATCATAAT)2	CAAACAGGGGAAAAGAGAGA	ATGAAGCGTTGGTACTAGGC	hypothetical protein PRUPE_ppa007231mg [Prunus persica]
CAN1690B*	5
CAN0715	2	JP454212.1	(TGA)6(TGGGAC)3	ATACCCTTACCACAACCCAA	TCTTCCCATCAGCTTACTCC	PREDICTED: uncharacterized protein LOC101293674 [Fragaria vesca subsp. vesca]
CAN0716*	2	JP454213.1	(ATGGGG)3(ATGGGA)5	TCACCTCAAATGGTGATGTC	GAAACCGAAGAAGAAGTGGA	PREDICTED: transcription factor UNE10-like [Vitis vinifera]
CAN0823	2	JP455947.1	(TC)11(TCTCTCT)3*	GGGACCTCAAATCAAACCA	ATAGTCTCCATTTCCAGCCA	PREDICTED: galactinol synthase 2-like [Fragaria vesca subsp. vesca]
CAN0825	1	JP455967.1	(GTAATG)5t(TAATGG)3	GAGACAATGAGGATGGAAGG	AATCAGATGTCGAACCACCT	unknown [Populus trichocarpa x Populus deltoides]
CAN0865*	3	JP457143.1	(TCTCTCTTC)2(TC)9*	CTTCTCTAATCCGATTCCCA	GAACGAAGAAAACCCAGAAG	hypothetical protein PRUPE_ppa004491mg [Prunus persica]
CAN0890*	2	JP457746.1	(ACAGCAGCAGCA)2(CAG)6*	CTTCATCGGACTCATCAACA	GGAACTTAGCAGCCATTGAT	hypothetical protein PRUPE_ppa000148mg [Prunus persica]
CAN0949	1	JP458086.1	(AGA)6(AAGAAGAAGA)2*	TAGTTACGGGGGATTCATTC	CTGCTGATCACTGAGCAAGT	hypothetical protein PRUPE_ppa003178mg [Prunus persica]
CAN1004	2	JP458524.1	(GTG)6gca(GAG)8	AACGTTTCAGAGAGGTGGAG	CAGGTCTAACCGGAAACCTA	PREDICTED: LOW QUALITY PROTEIN: protein argonaute 5-like [Vitis vinifera]
CAN1069	Fail to amplify	JP458807.1	(TC)10(TCTCTCT)3*	TACTCGCTCTGCCTTTCTCT	ATAGTCTCCATTTCCAGCCA	galactinol synthase [Coffea arabica]
CAN1137	1	JP460079.1	(TC)14	GCCCAACAAGCTTGAGAAT	GAAGCTGTGAAGGGAGAAAG	hypothetical protein PRUPE_ppa003870mg [Prunus persica]
CAN1149	Fail to amplify	JP460124.1	(GA)9(AGAGAGAGAGAA)2*	TCTTGAGATTCTCTGAGGGG	CACTGCTTCCTTTCTCCATT	hypothetical protein PRUPE_ppa000491mg [Prunus persica]
CAN1202	2	JP460342.1	(CT)10	ACTTTACTTGACTCGCCGTC	GCAGATTCTTTCAGTTGGGT	hypothetical protein PRUPE_ppa017885mg [Prunus persica]
CAN1265	1	JP461165.1	(GAA)8(AGAAGAAGAG)2*(GAAGAAGAG)2*	AGTCTCTGAACACACCACCA	TATCCCCTGGTGGAAGATTA	cytochrome P450 probable campestanol to 6-deoxocathasterone or 6-oxocampestanol to cathasterone [Populus trichocarpa]
CAN1347*	6	JP462879.1	(AAC)6(ATC)7	TGTTTCTAAGGCTCAGTCCC	GGCAAAGGTAAAGCAAGTGT	predicted protein [Populus trichocarpa]
CAN1419*	3	JP464608.1	(CAGAAC)3caa(AACCAG)3	TGAGGATCATCATGGTTCAG	TTTTCCTTCTCCGCTACATC	Regulator of Vps4 activity in the MVB pathway protein, putative [Theobroma cacao]
CAN1480	2	JP465627.1	(GAAGATGAT)2c(ATG)7	GGTTGAAGCTCCACTTTGTT	ATCATCCTCACCATTCTGCT	PREDICTED: uncharacterized protein LOC100243219 [Vitis vinifera]
CAN1500	2	JP465953.1	(TC)10	GAGGAGCTTATTCGTTCTGC	CCAAACTGAATCTAGTTGCC	hypothetical protein PRUPE_ppa012679mg [Prunus persica]
CAN1660*	4	JP467992.1	(AATCCC)3(AACCCC)4	AAGCCTTGAATCTCCAACAG	TGAAGTGTGAAGATGATCGG	hypothetical protein PRUPE_ppa003456mg [Prunus persica]
CAN1661	3	JP468008.1	(CAG)6cgt(CATCAG)4	CCACCTGTTCAAAGAAGGTT	TACGCCATTGTTCTTCTGTG	Uncharacterized protein isoform 3 [Theobroma cacao]
CAN1768	Fail to amplify	JP469853.1	(AT)9	GCAGGCACGACTAGTTTTCT	TTGGCTCATAACACCAGCTA	Uncharacterized protein TCM_025117 [Theobroma cacao]
CAN2028	2	JP472049.1	(CT)10	GTCTCTAGGTCTTCCCTCCC	GATAATGAAGGTGTGCGTTG	hypothetical protein PRUPE_ppa008829mg [Prunus persica]
CAN2354*	3	JP474565.1	(CTA)6	CCAGTCCCACCACTGTAGAT	GGGCCATTGTAATTCTTAGC	PREDICTED: uncharacterized protein LOC101297431 [Fragaria vesca subsp. vesca]
CAN2539	3	JP475935.1	(ATT)8	GACAATCTTCCAGTCATCCC	CACGAGTGAGAGCACAGTAGA	lactoylglutathione lyase, putative [Ricinus communis]
CAN2557*	2	JP476062.1	(GAA)8	AACTGGAGGAACGGTATGAA	AACCTCCCACTACCAAAACA	Humj1 [Humulus japonicus]
CAN2558	1	JP476062.1	(TCA)6	CAACAATCACTGCCTCTTTG	GCGAGTTCTTCATCTTGGTT	Humj1 [Humulus japonicus]
CAN2559	2	JP476062.1	(TTA)6	TGTTTTGGTAGTGGGAGGTT	CTCATAGCCCAAGATTTGTC	Humj1 [Humulus japonicus]
CAN2607*	3	JP476359.1	(GAG)6	TTTCGAGCTGTTGCTCTCTA	CCTCTTGAGGGAACAAACAC	hypothetical protein PRUPE_ppa014592mg [Prunus persica]
CAN2633*	4	JP476637.1	(TC)9	GGCAAACTTGTAGTGCTCTT	GGAAGTTAGCACTGCAGACA	hypothetical protein PRUPE_ppa010469mg [Prunus persica]
CAN2787	2	JP477748.1	(CTA)6	GAGAGAATGCCAAGGTTGTT	GCCATATAAGATTTCCCACG	PREDICTED: mechanosensitive ion channel protein 8-like [Fragaria vesca subsp. vesca]
CAN2878	1	JP478410.1	(GA)14	AAGAGATATAACCCCCTCGC	CGGTTACACGATTCACTGTC	PREDICTED: transportin-3-like [Fragaria vesca subsp. vesca]
CAN2913*	7	JP478710.1	(AAG)7	AGGAACACTTTGAAAGCGAG	CGGTCATCTACCTTGAGCTT	PREDICTED: UPF0202 protein At1g10490 [Vitis vinifera]
CAN2915A*	2	JP478715.1	(ATC)8	ATGAAAGGGACTTTGGTGAG	GTGCAGAAGAAGTCTTGGCT	Kinase WEE1 isoform 1 [Theobroma cacao]
CAN2915B*	2
CAN3166	2	JP480385.1	(TTC)6	TACGGGGGATAACCTAATGA	ATGACCGCGTAACTACTTGA	apyrase-like protein [Medicago truncatula]
CAN3269	Fail to amplify	JP481125.1	(CT)11	CCTAGTTACGGGGGATTTCT	ACCAACACCCAGATCCTAAA	Endomembrane protein 70 protein family [Theobroma cacao]
*The selected SSR primers
