# Supplementary material for: Diversity Analysis in Cannabis sativa Based on Large-Scale Development of Expressed Sequence Tag-Derived Simple Sequence Repeat Markers
Source: PLoS One. 2014 Oct 20;9(10):e110638. doi: 10.1371/journal.pone.0110638 (PMC4203809; doi:10.1371/journal.pone.0110638)
Supplement: Table S3 — The information of 3443 EST-SSR markers developed. (XLS) [file pone.0110638.s003.xls]

## Sheet: Sheet1
Marker	ID	SSR	FORWARD PRIMER1 (5'-3')	Tm(℃)	REVERSE PRIMER1 (5'-3')	Tm(℃)	PRODUCT1 size (bp)
CAN0001	JP449166.1	(CAAAGA)4	ACGCTGACTCACTTTCCTTC	57.095	GTCCTGAGCTATGGCAGTTT	57.013	161
CAN0002	JP449176.1	(GAA)6	CAGGAGTTCCAAAGGGTAAA	56.797	TCTAACTCGGCCAATTTCTC	57.032	233
CAN0003	JP449176.1	(GATGAA)3	CAGGAGTTCCAAAGGGTAAA	56.797	TCTAACTCGGCCAATTTCTC	57.032	233
CAN0004	JP449203.1	(TC)12	TGGCTCTCATCTCCTACACA	56.863	AGCACAAAAGCTGAGACACA	57.169	218
CAN0005	JP449206.1	(TC)15	TTACGGGGGAGTCACTATTC	56.6	CAGCCTCAACCCTTAAGAAA	57.1	241
CAN0006	JP449207.1	(TCT)7	AGCAAGAGGGTAAGAGGGAT	56.954	TCATCATCATCCTCATCAGC	56.988	298
CAN0007	JP449207.1	(ATGATC)3	GTCCTGTCAAAATTCCCAAC	56.92	GGGTGAGTTTCAAAAGGGTA	56.638	201
CAN0008	JP449217.1	(CTGAAA)3	TTAGAACACTTGCCCACTCA	56.891	ACGAGCAGAGTTCAAAGGAC	57.095	110
CAN0009	JP449235.1	(TCT)6	CTCCAAACCCAACAACACA	57.9	TCAAGCCATGAGAGTTGAGA	57	119
CAN0010	JP449235.1	(GTG)6	TCCAAACGTTCTCTCTCTCC	57.001	CTACTAACCCAATCAGACCCA	56.687	276
CAN0011	JP449250.1	(GCCAA)4	CGGTATGCAGTGTTTGGTTA	57.165	GTCAGTTCTCTCTCAAATGC	52.342	285
CAN0012	JP449268.1	(TTC)9	GCCTAGTTACGGGGAAATCT	57.321	GGAGTAATCAGCAAAGGGAA	56.879	202
CAN0013	JP449273.1	(AT)16	AAGTGCCCAAGAAACAGAAG	57.053	AAAGCTCAATTACAGGCTGG	57.125	105
CAN0014	JP449275.1	(AG)10	GGCTGCCTGCTAGTGTATCT	57.199	ACTGTTGGGGCTATTGGTTA	57.096	180
CAN0015	JP449276.1	(CAA)6	GGCAAAGGGACTAAAACTGA	56.944	AGCTCTTTGTGCCATTGAGT	57.542	189
CAN0016	JP449278.1	(CAATC)4	AGAGTACGGCCTAGTTACGG	56.186	ACAATAACACCCACGTCCTT	56.892	247
CAN0017	JP449284.1	(CT)10	GACAAGCACACAGACAGCTC	57.046	ATCTAAAGCCGGAGAATGTG	56.909	270
CAN0018	JP449300.1	(AGA)6	GTGATAAGCTCGGAATCAGC	57.512	CAACCAACCAAACAAACCTC	57.952	298
CAN0019	JP449318.1	(CAA)6	ACACTGTGATCCACCTCCTT	56.946	GATGTCCTCTGCCTTGAAAT	56.755	239
CAN0020	JP449320.1	(CAT)9	AGAGAAGACCATACCCCACA	57.001	AAGCTCTGCTGACAAGGATT	56.728	229
CAN0021	JP449361.1	(TG)9	AGCTAGCCAATAAACGCACT	56.868	GCGCAGCTTCTAAGTACTCC	57.029	150
CAN0022	JP449364.1	(CTTCAT)4	TTGATTGGAGGTCTCACCTT	57.131	TACCAGATGTGATTCCAACG	56.954	272
CAN0023	JP449375.1	(AACAAG)3(AAGAACAAG)2*	CTCACTGTGATAGTTGAGCTTC	54.344	CCCAACTTCTGTTTCATTCC	57.083	224
CAN0024	JP449384.1	(AGA)6	GATACTGGCTCACGGATCTT	56.787	CGCCTCTTCTTAACCTGTGT	57.083	264
CAN0025	JP449384.1	(AGA)9	GATACTGGCTCACGGATCTT	56.787	TTCGCCTCTTCTTAACCTGT	56.699	266
CAN0026	JP449386.1	(TAA)7	ATTTCAGGCTCCCATAATGC	59.001	CTCCATTTTGTTCTGCTCCT	56.987	158
CAN0027	JP449386.1	(CAA)6	AGGAGCAGAACAAAATGGAG	56.987	TAAACCGGGTCAACCATACT	56.944	225
CAN0028	JP449386.1	(ACA)7	TAGTATGGTTGACCCGGTTT	56.944	TCCTCGGTCTTTTCCTCTTA	56.607	281
CAN0029	JP449386.1	(GGTAAT)4	GTTCGATGCAACATCTTCAG	56.815	CCGTTGACTTTCCACTTCTT	56.897	143
CAN0030	JP449390.1	(TTTGA)4	GCTGTTTGGGAGAGAAGAAA	57.113	AGCAAAGGGAACTTGTGAAG	57.053	267
CAN0031	JP449396.1	(TA)9	GGGAGCTGCCTTCTATGTTA	57.062	AGGGAAAAGCTTGACTGCT	56.715	288
CAN0032	JP449398.1	(TTTG)6	GGTGAGTCTGGTCTGGTTTC	57.081	GTCCTTGGATTTCATCCTTG	57.017	108
CAN0033	JP449402.1	(AAT)7	CTCACTGAACGAACGATTTG	56.891	GCAGTTGGACTACTCTCGCT	57.286	294
CAN0034	JP449403.1	(GCT)6	GCCCTTTGCAGCATACTATC	57.482	ACCGAAATCTCATCTGTGGT	56.996	123
CAN0035	JP449406.1	(AG)9	AGAGCCTAGTTACGGGGATT	56.943	GATCAGAAGGGTCAGGTCAG	57.183	236
CAN0036	JP449406.1	(AAC)6	AAGCTGAGGAAAATGGTGAG	56.987	ATTCCTTGTTCTCTTGCTCG	57.143	153
CAN0037	JP449434.1	(TCAAGG)3	TTCGAAGCAGGTCTCTCTCT	56.902	ACTCTATCTGCCTCTCCACG	57.064	286
CAN0038	JP449454.1	(AGAA)7	AAGAGGCTATGGCAGCTTTA	56.929	GATGGCTGCCTGTCTTTACT	57.013	162
CAN0039	JP449460.1	(CAT)8	GCAGCCATAGTCATGGTGTA	57.145	GTCATTGGAAAGACCAGCTT	56.824	220
CAN0040	JP449468.1	(CTT)6	GAACGGCCTAGTTACGGG	58.173	GGAGAAAACCCTCAGCTTTA	56.175	175
CAN0041	JP449473.1	(ATA)7	GATGATGAAGAAGAAGGGCT	55.949	ACATCAACTTGGCTCCTTGT	57.225	230
CAN0042	JP449481.1	(TC)10	TCCCCACACACTCTCTCTTT	57.251	ATGTAAGTAGTGGCGGTGGT	57.078	242
CAN0043	JP449482.1	(GAAATG)3	GGCTGAGGATGTTGAGAGTT	56.864	CTGGTTGTCATTCCAGTTGA	57.038	180
CAN0044	JP449485.1	(CTT)7	ACTTACTTCTTCCCAAGGCA	56.545	CGTTGTAGAAGTCGTTGTCG	56.992	243
CAN0045	JP449485.1	(CCA)6	CGACAACGACTTCTACAACG	56.992	CGGCTTTCTTCTCTGCTAAC	57.004	255
CAN0046	JP449485.1	(TCCGGC)3	GTTAGCAGAGAAGAAAGCCG	57.004	CGAAATTCCTGTCCAAACTC	57.238	200
CAN0047	JP449487.1	(TGTTT)4	GGTCATGCTGGATCATTTTC	57.931	GGTGGCCTTAATGATGTTGT	57.39	239
CAN0048	JP449489.1	(AAC)6	GCAGCTTCAACAACATCAAC	56.88	GGTGATGGACACTTAGGAGG	57.001	237
CAN0049	JP449489.1	(CAGCAA)3	CATTGATGCAGAAAGTGGTG	57.673	GGTGATGGACACTTAGGAGG	57.001	295
CAN0050	JP449496.1	(AGT)8	AAGTTGAAGCTGAAGGTGGT	56.479	TGCTTCTCCAGACATCAGAA	57	113
CAN0051	JP449507.1	(TCA)6	AACCCAAAAGAGCTGAGAGA	56.702	CTCAGCAAGGTGAGTACACG	57.039	291
CAN0052	JP449522.1	(ACA)9	GAGGCTCTGTCTCCTGAAAA	57.162	GACTCAAATGCCTCAGACAA	56.343	275
CAN0053	JP449528.1	(TCT)6	CACCATCTCCTCTCTTTTGC	57.451	CTTCCCTCAAAGTTGACCAC	57.198	287
CAN0054	JP449529.1	(TAT)12	CCTCAACCTGCCCTATTATG	57.188	AGACAAACACTTCCACACTGAG	56.941	224
CAN0055	JP449535.1	(AATAA)4	CACCTTCTGGCTCTTATGGT	56.861	CTGTTACTCGAATTGGGTCC	57.113	273
CAN0056	JP449592.1	(AGTTGG)3	GACAACCTTGTATCGCCTTT	56.817	CACTGATGAGACATCCTCCA	57.016	130
CAN0057	JP449594.1	(CAA)7	TTCCTCTGCTCTGTCTGTCA	57.124	TTAACCGGCTTGGCTTATAC	57.005	259
CAN0058	JP449610.1	(ATAATC)4	CTCTCAAGCCTTCCTCAAAC	56.702	GTTAAGGGGGCATGAATAAC	56.081	103
CAN0059	JP449612.1	(TGAAGA)3	GTCAGGCTCTGTCTCCGTAT	56.897	AGGTTGTTTTCGACTGCTTC	57.048	182
CAN0060	JP449639.1	(AT)9	GTTGAGTGGTAGTGGAAGGG	57.069	AGCAACAGCCACAAGAAATC	57.95	293
CAN0061	JP449646.1	(AG)14	GGGGTGAGAGAAAGTGAGAA	56.838	CTCTGCACACTCCTGATTTG	56.935	299
CAN0062	JP449652.1	(CCCTGT)4	ATTAGCTATTCCAACACGGG	56.751	GAGCTTGCTCCCTTATCAAA	57.184	267
CAN0063	JP449674.1	(AGA)6	TGAACCACAGACTCAACAGG	57.162	AGCAGCATGTGGTGAAGTTA	56.918	198
CAN0064	JP449677.1	(TCTTGT)3	GTGTCTTAAGGTCACTCTCTGC	55.785	CAGGCGGATTAGTTTCTTGT	56.974	196
CAN0065	JP449686.1	(CAT)6	ACTGATTCATGGGGTGAACT	56.832	TCAAGATCATCATCACCACC	56.713	227
CAN0066	JP449707.1	(TC)14	CGCTTGTCCTTCCTACAAAT	56.974	GATGTTACTATCGTTTGGCG	55.861	267
CAN0067	JP449719.1	(TTC)7	GGTGTTGTGTTGTTATGGCA	57.866	GCTGTTGTTGATGCTGTTGT	57.3	274
CAN0068	JP449719.1	(CAA)6	AAGACGACGAGTCCTTCATC	56.864	TTAGACAAACCACACAACCG	57.091	198
CAN0069	JP449726.1	(GAA)6	ATGAGCCTTTCCACTCTTTG	56.987	TAAGAGCTCAAAAACCCACC	56.944	134
CAN0070	JP449734.1	(CA)9	CCTAGTTACGGGGAATGAGT	55.773	GATTATGCTTTTGGGGAGTG	57.155	230
CAN0071	JP449748.1	(TCA)8	TGGCCACTGCTATTCTCATA	56.905	CGATGTGGTTCTCATTCTGA	57.137	159
CAN0072	JP449755.1	(TC)9	GCTGGAACAGAGTAAAGGCA	58.104	AAGGTAAGGCTATCTCAACC	52.757	288
CAN0073	JP449761.1	(GAT)8	TGGCTGAGAGTGAAAGTGAA	57.071	AGCAATAAACCCTCCAAGTG	56.822	209
CAN0074	JP449763.1	(AGTAAT)3	TCAGTTTCACTTGCCATGAG	57.374	TTTTCCCAAAGCTAGACCAG	57.1	201
CAN0075	JP449777.1	(TCT)7	TCTACCGTTCTCTGTTCTTG	53.018	CCGGCTAAAAGCAGTAAAAG	56.955	283
CAN0076	JP449783.1	(ATC)6	GCAAGGAGTAAAGCTTTTGG	56.815	ACCATGCCTCCATCACTACT	57.028	110
CAN0077	JP449784.1	(GATGAG)3	CTTGGAGAGGAGTCTGAGGA	57.053	AAGCTCCATCTCTTGACCAG	57.032	246
CAN0078	JP449789.1	(TTC)6	CCCATTTTCCCACTTAACAC	56.914	GCCACAAACTTGTTAATCCC	57.062	210
CAN0079	JP449791.1	(GAAA)5	ACACCTGGTGAATGGAACTT	56.902	CTGCTTCACCACTGAAAATG	56.891	230
CAN0080	JP449800.1	(TTC)8	AATGCTCAACCGAGTCTCTC	57.028	GGTGTCCCAAAATGCTAAAC	57.062	235
CAN0081	JP449800.1	(TCATCT)3	ACTTCTTCTACTCAGGCCCC	57.46	GAGAGACTCGGTTGAGCATT	57.028	192
CAN0082	JP449805.1	(CT)10	CAACGCAGAGGCCTAGTTAC	57.663	AGAGGTAATGCGAGACTTGG	57.018	145
CAN0083	JP449815.1	(GGTT)5	GGGGGATGCGTAAATAACTC	58.394	AAATCCCGACTCATGTCTGT	56.996	277
CAN0084	JP449819.1	(GAA)8	GAAAGAAGTTGAGGAAGCCA	57.113	CCACTGTCACTACCACTTGC	56.696	210
CAN0085	JP449821.1	(AAG)9	CAACGCAGAGGCCTAGTTAC	57.663	AATCACCATAGGTCCTCCAA	56.889	210
CAN0086	JP449821.1	(AGAAAA)3	GCCACAAACCAAAGAAGAAG	57.455	AATCACCATAGGTCCTCCAA	56.889	175
CAN0087	JP449841.1	(AAGATG)3	TATTGCACATACCCGAGAGA	56.743	ATCTTCAACCACACATCCCT	56.832	168
CAN0088	JP449849.1	(CTT)8	TTCTGCTTATGCTGGTGTGT	56.918	CTTATGGAAGTGGTCCTGCT	56.861	295
CAN0089	JP449857.1	(AAAGA)5	CCCCACGAGAAAATCTACTG	57.272	ACTTCAACTTCTTCGCCAAC	57.048	267
CAN0090	JP449881.1	(TAC)6	AGGTCTCTATGCACCTTTGC	57.013	ATCGAGCATTAGTCCAATCG	57.791	259
CAN0091	JP449881.1	(ATAGTA)3	GGGTGTGGAGTTTATTGGAG	56.956	TGACAAGTGAAGGCTTACCA	56.891	246
CAN0092	JP449884.1	(ATA)6	GGTCTGTGTTCTTTGTAGTG	50.418	TGGGAGAGGAACAGAAGAAG	57.006	244
CAN0093	JP449911.1	(GA)11	CAGTCTCTCAGATCAGACTACC	53.146	AGCGGCTAGCGTAACAGTAT	56.897	211
CAN0094	JP449916.1	(GAG)6	TTTGACTCGGCAGAACAGTA	57.055	AAGTCGGTAACCGCTCTATG	57.004	161
CAN0095	JP449928.1	(TC)11	TCTTTCTCGTCTCAAACCCT	56.543	ACCAATGTAGGTTATGGCGT	56.969	245
CAN0096	JP449928.1	(CCA)6	CAAACCATCACAGGTTCTCA	57.038	ACAGGTGAAATAGCAGGAGC	57.013	242
CAN0097	JP449956.1	(CAT)6	GCTCATAAACCCTTCTCCAA	56.879	TCGCCTCTAAAGCTAAGGAA	57.051	121
CAN0098	JP449992.1	(ATC)6	CAGGAGTCCAGCTACTCGTT	57.131	GTCACTCAACAACGAAACCA	57.104	227
CAN0099	JP450007.1	(TC)9	AAAACTGAGGGCTTTGAGTG	57.053	ACTTTTAATGGGTGTCGGTG	57.455	266
CAN0100	JP450009.1	(ATCATG)3	TTGCCCTTCCTCACTCTTAT	56.476	AAACTGCATCTTCGGGTAAG	56.974	219
CAN0101	JP450023.1	(TGAAGA)3	GCTTCATATGCTCGGTTTCT	57.058	CCAGTTACGGGAGAGAGAGA	57.037	176
CAN0102	JP450024.1	(AT)9	TCAGCATAGGTGAAGGAACA	56.821	ACCACCATTCTTCAAGCTGT	57.225	272
CAN0103	JP450038.1	(TTC)7	CTCCTCCTCAAAACGACACT	56.939	TTGCCTCTTTCTTCTTGTCC	57.113	146
CAN0104	JP450042.1	(GAGACA)3	GTCTCTGATGGGTTCCTTTG	57.131	TTGACTGGAACTCAAGAGCA	57.071	283
CAN0105	JP450053.1	(TCT)6	CAACGCTACCAAATAACGTG	56.872	AGGGGTAGTTAGAACCGGAG	57.289	280
CAN0106	JP450059.1	(GAA)6	CTTTTCACCTCTAATGGCGT	56.974	AGAAAGAGCAGGTTGGATTG	56.987	233
CAN0107	JP450069.1	(AGAAGGAGG)2(AGG)6*	AAGTGGCGAACTGGTTTATC	56.817	AAGCCAGCGTTATTATCGAC	57.043	277
CAN0108	JP450090.1	(TAC)6	TCTTTGTGATGATCTGGGTG	56.967	TCTTCTTACGCTCCAACACA	57.055	212
CAN0109	JP450099.1	(ATA)6	AGACAAATATGAGTGGGGGA	56.889	CAAGGAACAAAACTCTACCC	53.94	234
CAN0110	JP450121.1	(AT)10	GGGTAAAGCTTACGCAAAGT	56.279	AACAAACAGTTGGACACCCT	56.971	111
CAN0111	JP450128.1	(ATC)6	AAGAGCTGGAACGAACAAAG	57.207	CTGGTGGGATCAGAACTTGT	57.548	300
CAN0112	JP450128.1	(AAG)6	GGAACAAGTTCTGATCCCAC	56.964	TCTTGGAAAAGATCCCTCCT	57.77	116
CAN0113	JP450134.1	(TTGTCT)3	CCGATCTAAAAGGTGCTTCA	57.972	TTAGGTAGAGGTTTGTGGGG	56.674	175
CAN0114	JP450148.1	(TTC)7	GGTGGTGGAAACGGTAGTAG	57.053	CCACCGAGCTTTAGAGGATA	57.066	209
CAN0115	JP450166.1	(AGGCGA)3	TATTGTGGGTATGGGAGGAC	57.174	CCTAGGCGAATAGAAATCCA	56.96	294
CAN0116	JP450170.1	(CAGAAC)3	TCTACAAGGAAGGAGTTGGC	56.987	TCGAGTCTCTTCTTGAACCC	57.001	266
CAN0117	JP450183.1	(TTTCAA)3	GTTGTAGGCAAACACAGCAG	56.987	GGAGGTAGGGGAAGAAGAAG	56.929	278
CAN0118	JP450185.1	(AACTCA)3	GGGTGGTTTTGTGAAGAGAT	56.504	GGAGAAGCATTGTTCGTTCT	56.982	300
CAN0119	JP450191.1	(CT)9	CCTACTTTCCTCTCGTGCTT	56.296	ACTCTCTCTAACCCTCCGGT	56.907	205
CAN0120	JP450191.1	(TGAAGC)3	CATGCCGAACAGAAGTACAG	56.923	CCAGTGCTTCCAAAACTCTT	57.053	241
CAN0121	JP450194.1	(GAT)9	AAGGGATTACGAGGGAAGAT	56.702	CCCATCTTCCAATTCACTTC	57.017	128
CAN0122	JP450203.1	(CCA)6	CATCGTAAACGCTCTGATTG	56.972	TTAATCCTCTTCCACCTCCA	57.178	263
CAN0123	JP450247.1	(AGA)10	CTTCCTGCGATTATTGGAGA	57.916	CACCATCAGCCTTCATCATA	57.049	293
CAN0124	JP450252.1	(AATAACAAC)2(AAT)7	CTAGTTACGGGGGACTTCAA	56.827	TTTCTCCTGATACCCACCAT	56.889	251
CAN0125	JP450254.1	(TCA)7	CTGCTTAACCAAGCTTCTCC	56.852	TGCGAATTCCTAGACACTGA	56.986	284
CAN0126	JP450259.1	(AATACC)3(CAG)6*	GAGTAAGAGAAGGCGAACCA	57.143	CCTGTGTAACAGAAAACCCC	57.022	188
CAN0127	JP450263.1	(CTT)6	TACGGGGGATCCAATACTTA	56.931	ATGTCATCACACGTGACTCC	56.758	293
CAN0128	JP450273.1	(AG)10(GAGAGAGAGAG)2*(GAGAGAGAG)2*(GA)17*	CATGCTTCTTCTCCGTCTTA	55.715	CTTCTTCCTCTTCCTCCTCC	57.096	169
CAN0129	JP450273.1	(CTTCTC)4	CTCATCCATGGTGATCTGAA	56.894	ATCTGGGTTAGGTGAGACCA	57.001	207
CAN0130	JP450280.1	(CAG)6	GGAGATGGATCAAACTGAGG	57.063	AACCAAAATCTGCGTCTCTC	56.982	294
CAN0131	JP450283.1	(CAG)6	GGCTAACGCTAGTCAGCTTC	57.029	TCTGCACTTTAGGGCACATA	56.972	269
CAN0132	JP450292.1	(TTC)7	ACGGGGAAACTAAACCTTTC	57.208	CTCTTCTCCTTGTTCTTCCG	56.708	137
CAN0133	JP450293.1	(TTCGAA)3	CGGGGACACTATTACGTAGC	57.275	AGGGTTTGATTTACAGCGAG	56.974	209
CAN0134	JP450304.1	(CTT)7	CCATGGAAACTCTCCAATTC	57.017	ACCAACCCTTTATGGAGACA	56.956	185
CAN0135	JP450330.1	(GAA)6	GGTTTCTTCGGCAAGTAAGA	57.096	AGGTGCTCCAGTTCATTTTC	56.824	115
CAN0136	JP450347.1	(CTT)6	GGCATTGGAATTACCTCATC	56.933	CTATGAGAAGGCGAAGAAGC	56.94	228
CAN0137	JP450347.1	(TAA)6	GGCATTGGAATTACCTCATC	56.933	CTATGAGAAGGCGAAGAAGC	56.94	228
CAN0138	JP450357.1	(ACCAG)5	TGTTGTGTTGGTGGGTAAAG	56.929	CTAGTCCCTCGGAAAACAAA	56.949	195
CAN0139	JP450360.1	(GAAGAT)3	CTCTTTGGGCTCCAATCTTA	57.037	TTCCCGATCCAACTCAGTAT	57.047	173
CAN0140	JP450362.1	(CAG)6	GGTTCACAGTCAAGCACAAC	56.655	AGAGGAAGATGTGGAAGCTG	57.032	211
CAN0141	JP450391.1	(TCT)6	CCTTGCCATGAGTTTGAAAG	58.352	CTGCATACTGACAGGCTCAC	56.963	226
CAN0142	JP450397.1	(TGGGT)5	CATTGATGCTGGTTCGTATG	57.572	GGCGGAGTCAGATAAAGAAA	57.032	236
CAN0143	JP450405.1	(AAG)6	AAAACCCCAGCTAAGAAACC	57.352	TTCTTGGTACCACTGACACG	57.141	161
CAN0144	JP450417.1	(TCT)9	ATGGTGGCTAACAAGAAAGC	56.969	GATAGAAAGGCGAGCGTTAG	56.929	237
CAN0145	JP450418.1	(TCCAAA)3	AAGGACCAAACGAGCATTAG	56.974	ATCGGTGGAGATAACTTGGA	57.047	198
CAN0146	JP450428.1	(CAA)6	GAATGACAACACCAAGTAGGC	57.186	GCTTCAAGTTCTCCACGAAT	56.982	253
CAN0147	JP450429.1	(CTT)6	TACGGGGGATCCAATACTTA	56.931	ATGTCATCACACGTGACTCC	56.758	293
CAN0148	JP450434.1	(GAT)6	TGAGTAGCAAGGGAGATAAG	52.265	CTCCCAGATGCTTTATGCTT	57.062	114
CAN0149	JP450443.1	(TGT)6	AGGCCCTCTTTTAGGTGTCT	57.017	GCCAGTTATACCCAAAAACC	56.15	270
CAN0150	JP450444.1	(TGG)7	TGGTGATGAGGACTATGTCG	57	GACAGACCCAAAATCCTCTG	57.131	289
CAN0151	JP450455.1	(TTA)6	ACTCATCTCTGCCAAACACA	56.759	CTGACTTTAACACAACCCCC	57.022	293
CAN0152	JP450457.1	(TCT)6	GTCTTCGTCGTTCAAGCTCT	57.255	ATGAGGTAAGCAATCGAAGG	56.909	243
CAN0153	JP450469.1	(TATATC)3	ACGGGGACCACATACTTA	53.581	GGTGCCTACTAAAGGGGAAT	57.177	283
CAN0154	JP450472.1	(CCG)6	GTGAAACCCTAGAATTCCCA	56.569	AGGTGTGGGGTATTGAGAGA	57.001	224
CAN0155	JP450474.1	(TCT)6	CTGAGGTCAGACTGTTTGGA	56.28	ATAGCTCCATTTCCTGCTTG	57.062	161
CAN0156	JP450489.1	(CCTT)5	GCTGAGTGAAAAAGGAGAGC	56.855	GATCGAAATCTGGTGGGTAG	57.047	208
CAN0157	JP450496.1	(GTGTGG)5	GTGGTACTGGTAAGATGGGC	56.982	TATCAAGTGCAAGTGGGTTC	56.187	224
CAN0158	JP450499.1	(CAT)8	CACCAAAGTCTCCTTCTTCG	57.517	TGTGGGAAAGTCGTTAGGAT	57.113	180
CAN0159	JP450512.1	(AAATCC)3	AATGGCTCTTTCCTCCAAAC	58.24	CCGAGTTTTTCGGAGACTAA	57.1	294
CAN0160	JP450523.1	(AG)9	GGACAACACAGAAATGAGCA	57.203	CACTTTGCAGCCTATTTCCT	57.125	167
CAN0161	JP450531.1	(CT)10	CCACACCTCTTTCCATAACC	56.956	GCTGTCTCGTCAGGTTTCTT	57.095	295
CAN0162	JP450531.1	(CTT)6	ACGCAGAGTCTAGTTACGGG	57.113	GGTTATGGAAAGAGGTGTGG	56.956	158
CAN0163	JP450531.1	(GCCGA)4	ACGCAGAGTCTAGTTACGGG	57.113	GGTTATGGAAAGAGGTGTGG	56.956	158
CAN0164	JP450534.1	(AG)11	CTTCTTCCCTGAAACGCTTA	57.25	TTCCTTCAAGAGCGTATTCC	57.032	282
CAN0165	JP450537.1	(AAC)6	AAAAGGGTAGGGAGCTTGAT	56.914	AGCCATGAGCTTTATCCAAC	56.904	270
CAN0166	JP450546.1	(TAAAAA)3	AGAGCCCGAAACAACTTATG	56.974	GAAAAATAAGGTGGGGTGTG	56.914	244
CAN0167	JP450554.1	(GATGAA)3	GGTTAGGCCATCTCAGAAGA	56.92	TCGTCATCATCGTCATTCTC	57.061	276
CAN0168	JP450566.1	(AAC)6	TTCGGCTACAGAACAAGTGA	57.055	TGTCCCTTTCTTTTCTCCAC	56.798	227
CAN0169	JP450591.1	(AG)9	TCGTCCTCTACGAACTCCTC	57.032	AGTGATCGGAGAGCAGAGAC	57.076	244
CAN0170	JP450596.1	(CACCAA)6	AATTCAGTGCCTATGCTGCT	57.602	GACAGAAAATGAAGGGGATG	57.017	221
CAN0171	JP450612.1	(AG)10	CCTGCTGTCCTCTCCTGTAT	56.902	CCTCGTCGTGTTCTCTTCTT	57.1	106
CAN0172	JP450624.1	(ATG)6	GGTCTTACAAAACGGAATGG	57.066	TAAGCATGAGACTTCCTCCC	56.92	266
CAN0173	JP450634.1	(ATCCTA)4	GGAGATCACTAAGTCCGGTG	57.162	CTCTTGGCGGTAGTGTTTCT	57.083	152
CAN0174	JP450637.1	(CT)9(CTCTCTCTCTC)2*(CTCTCTCTC)2*	TCACCTTCTTCTCTTCTCCTTC	56.867	AGGACTTTCAGTGCCACAAT	57.225	257
CAN0175	JP450642.1	(TCA)6	GGGTGTTTATCTTTTCCGTTCC	60.902	ACAACATCCTCCCATCTTTC	56.431	275
CAN0176	JP450643.1	(TTC)6	ATGGAAGTAAGTGGCTGGAG	56.861	TCATCGGAGGAGAGAAAAAC	56.889	249
CAN0177	JP450660.1	(TC)9	CCAAACACACCAAATCTCCT	57.485	CCAGAAGAAGCTCCAGTGAT	57.032	279
CAN0178	JP450660.1	(AAAAAG)3	CCAAACACACCAAATCTCCT	57.485	CCAGAAGAAGCTCCAGTGAT	57.032	279
CAN0179	JP450682.1	(AGA)7	AACTCCAAGGCCAAGAAAC	56.811	TGAGGATGGTTCTTCCTCTC	56.767	297
CAN0180	JP450696.1	(AAAT)5	GAGGTTTGTTTTGGTTGGAG	57.147	CCTACTCAATTGCTCTTACGG	56.714	284
CAN0181	JP450697.1	(TCA)11	GATCATCTTCTCCCAACACC	56.894	CCCCAACAACCAACTAGAAT	56.514	198
CAN0182	JP450701.1	(GGA)7	GTCGGAGTTGGAATAAGTGG	57.113	ACGATTGGTCTCCTCCAATA	57.047	163
CAN0183	JP450715.1	(CATCAACAA)2(CAA)7*	TCAACAGTGGAAACTGCAAC	57.271	CACAACCTCATACTCTCCCC	57.001	267
CAN0184	JP450716.1	(ATT)6	GTGGATCTGAGGATGGTTTC	56.894	GAGTCTTGAGAAGGAACACGA	57.082	254
CAN0185	JP450728.1	(TTC)6	ACCTGGTCCGTGATATCTGT	56.864	GAGGGTCAAGAAAGCAAAAG	56.668	119
CAN0186	JP450738.1	(TCA)6	CAGAGATGCTTCGTCCCTAT	56.951	CTGATGAAGCAGAGTTGTGG	56.935	103
CAN0187	JP450741.1	(ACATAT)3	GACGACCACTACTCCACCTC	57.113	AGATCGTTTCTAGCGCTTTG	57.424	253
CAN0188	JP450756.1	(TCT)6	CGTGATTTCAGCTCATTCTG	56.986	AGCCATTTTCAGGTCTTCAG	56.987	207
CAN0189	JP450763.1	(ATA)7	CAGAGCTCAAAGAAAGGGAA	57.272	AATAGCTGGCTCATCAGGTC	56.946	300
CAN0190	JP450765.1	(CT)12	CTAGTTACGGGGGATCATTG	57.037	TGAAGCAACTCGGTAACTCA	57.055	225
CAN0191	JP450767.1	(CT)16	GGAATTTCCCAACTCTCCAT	57.89	TTCCTCTGACCTCGGTAGTC	56.87	229
CAN0192	JP450771.1	(TCT)6	GGATTCATTCCACTTCGAGA	57.646	CTTGGTTGCATGACACTAGC	56.918	179
CAN0193	JP450777.1	(TCAAAG)3	AATCTCAGACAGCCCATCAT	57.091	GAATTGGGAGTTGGAGAATG	57.017	186
CAN0194	JP450780.1	(AAG)6	GATGAGGATGATCATGGAGC	57.949	CTCCAAACCGTCTTTTGACT	56.897	114
CAN0195	JP450785.1	(AACTA)4	ACGCAGAGGGCCTAGTTAC	57.031	AGTCGGTTGGTTTAGCTTTG	57.038	187
CAN0196	JP450785.1	(TTATTT)3	GCAGAAGGAGACCCTTTTCT	57.582	TATACCCCTCCCCTAAAACC	56.935	165
CAN0197	JP450786.1	(TAA)6	AGGGTAATAAGGTGCACGAG	56.852	GGAACTTATTCGATTCACGG	57.155	234
CAN0198	JP450786.1	(CCTCAT)3	CTCACGATGAAAGGCAAAC	56.801	GAGCTAGGAGAATGAGGCAA	57.235	163
CAN0199	JP450789.1	(TC)9	AGGCCTAGTTACGGGATTCT	56.943	CATCCACCACATCAATCATC	57.027	245
CAN0200	JP450817.1	(AAGA)6	GCAGACACCAGGTTGACTATC	57.238	GTCTGCGTTGTGCATTATTC	56.802	260
CAN0201	JP450817.1	(ATGAGA)3	AAAGGTGTTGGAGAAGATGG	56.671	TACCAGCAGCCAACAATCTA	56.972	101
CAN0202	JP450818.1	(TTC)7	AAAACTTGTCACTCCGAAGC	57.048	TCGAGATCCAAGACTCTTCC	56.932	185
CAN0203	JP450822.1	(TC)9	CCTAGTTACGGGGAGTCAGA	56.866	CTCTCCACGACTCACACTTG	56.882	218
CAN0204	JP450823.1	(TAA)6	TCATGGATACAGCTCACTGG	57.17	GATGGCTTCATCATGCTTGT	58.674	232
CAN0205	JP450823.1	(TAA)6	TCATGGATACAGCTCACTGG	57.17	GATGGCTTCATCATGCTTGT	58.674	232
CAN0206	JP450823.1	(ACT)6	CATCACCATCCTCATCTTCA	56.894	AAGCCCAGTGAGAAGCTCTA	56.892	290
CAN0207	JP450838.1	(TCT)7	TCATCGTCGAACCATACAAG	57.118	AGAATGATTACTAGGCCGTG	54.515	106
CAN0208	JP450863.1	(GATGGT)4	GCTTTGAGGAGGAAATACCA	56.879	CAAAGGATCACCTTCAGCTT	56.987	221
CAN0209	JP450865.1	(TCA)7	CAGAAAGCATCAACTCGCTA	56.845	TTGCCCATTCAGTGTCATAC	56.948	158
CAN0210	JP450881.1	(TAA)7	CCGATGAGAAAGAGCAAGAT	57.078	ACAACTTCCAAAGCTCCATC	56.824	242
CAN0211	JP450891.1	(TTTCTT)3	GCTTGGTAGTTGTTCGGAAT	56.817	ACACACATCACCAAAGCATC	56.891	217
CAN0212	JP450904.1	(AAGATA)3(ATG)8	CACAACCACACGATGATGA	57.222	ATGAGCCATAAGGGTTGTGT	56.982	180
CAN0213	JP450904.1	(AAG)7	CACAACCACACGATGATGA	57.222	ATGAGCCATAAGGGTTGTGT	56.982	180
CAN0214	JP450914.1	(AT)10	CTCCACCCTTAACAAGCAGT	56.928	CATATTGGTGTCAAGAGGGC	58.019	203
CAN0215	JP450919.1	(AGA)6	ACATGACTGGTTGTTGAGAGAG	56.873	GAAAGGATGTTGTCGGATTC	57.012	277
CAN0216	JP450946.1	(ATG)8	CTCATTTCCAGATTCGACCT	56.761	ACGACCAAGAACCTACTGGA	57.228	172
CAN0217	JP450955.1	(GTG)6	AGCAGCCTGGTTATGTTCTC	57.013	CTTCTCGTTAGTGCCCAAAT	56.974	227
CAN0218	JP450960.1	(GTCTT)4	TATGCTTCCGACATCACAAC	57.113	ACGTAGGTTTTAGGCATCCA	57.246	274
CAN0219	JP450963.1	(TCA)8	CACCAGTCTTGGCTACTTCC	57.387	TGCTTCTGGTGTCAACTCTT	55.978	237
CAN0220	JP450964.1	(GA)9	TCAACGCAGAGCTAGTTACG	56.943	GATCCAACCCTAAGAGCAAA	56.879	235
CAN0221	JP450968.1	(TGA)8	CCATGTGAAACCCCTAATGT	57.238	TAGGTCACTTCTGTCAGCCA	56.935	220
CAN0222	JP450984.1	(GGATTT)3	GAAGCAAGGAAGGAAGAATG	56.6	ATCGACCGTAGAAGACAAGC	57.013	258
CAN0223	JP450993.1	(AC)9	TATATACCGCTTCCCATTCC	56.589	GTGAATAAGCTAGGGTTGCC	56.473	125
CAN0224	JP450994.1	(TCTCA)4	AGTTACGGGGAGATTAGC	51.76	ATCTGATTGGCTCTCCTGAA	57.387	279
CAN0225	JP450995.1	(TCT)6	AGTCACCACTCCCAACTCAC	57.511	GCTCAGCTAAAAATCGAAGC	57.043	262
CAN0226	JP451007.1	(AGAAA)4	GTCTCCATCATCAATCCCAT	57.123	ATGTCGCAGAGAGGAGATTC	56.959	253
CAN0227	JP451012.1	(CAACCA)3	CCACCCTACCCTACCCTACT	57.022	GGGTTTGAGAAAGAAGCAGA	57.113	222
CAN0228	JP451014.1	(CT)13	GAGGGGGTGGTATTTCTTCT	57.046	GTGGGTCTCACCTAGTTTGC	57.225	224
CAN0229	JP451014.1	(TTC)9	TGGTGTGGATGGATAAGATG	56.715	TGTGCGTGAGAGAGAGAGAG	56.841	205
CAN0230	JP451016.1	(TTC)6	CTCTTCGTCTTCCCAAAACA	57.924	TGTGAGAGAGAACTCTGAAACC	56.19	252
CAN0231	JP451018.1	(AAC)7	TCATCCACCAAGTCATTGAG	56.967	ATAACGGACTTTGACTCCCA	57.113	228
CAN0232	JP451018.1	(TAATAG)3	TCCTCAAAGAAAGGTTCTGG	56.961	CTTCAAAGGCCTCAATGACT	56.987	178
CAN0233	JP451029.1	(CTTCTG)3	AGGTTACCTTTCCCCAATTC	57.003	TAGTGAGTACTTCGTGGGCA	56.923	173
CAN0234	JP451033.1	(AAT)7	TAGAAAATGGAGGTGGGAGA	57.178	GAAGCTTTTCTAGTGCAGCC	56.999	196
CAN0235	JP451034.1	(TGA)7	GCCGACTTCAGATGCTTAAT	57.058	TGATTGAAGAGCTGACCAGA	57	158
CAN0236	JP451035.1	(ACAATA)3	CTCTTTCAAATGCTCTGTCG	56.229	AGTGGAAGACTTCTTGACGG	56.939	226
CAN0237	JP451038.1	(TAA)6	CCGTTGTCAATCCTTCTTCT	56.83	TGGCTTCAACATTACACCAC	57.018	281
CAN0238	JP451038.1	(TAA)6	CCGTTGTCAATCCTTCTTCT	56.83	TGGCTTCAACATTACACCAC	57.018	281
CAN0239	JP451046.1	(CCCACC)3	CTCTTCAATCCACAGGCTCT	57.032	TGTATGGTTTCTCATGTCGC	57.113	280
CAN0240	JP451059.1	(CCTTGT)3	TGAACTTAAGGACCAATGCC	57.67	CTGTACTGGGGCCAAAAAT	57.533	278
CAN0241	JP451069.1	(AG)9	GGCAATTGTGAGTGAGTGAG	56.759	TAAACAGAGGAGGAACCAGG	56.835	236
CAN0242	JP451114.1	(AGTGGG)4	CCTTGCTTTGATGGGTATTC	57.155	CTCCTCCAAGATGAGTGCTT	57.032	279
CAN0243	JP451129.1	(GATTTT)3	GGAACAGCAAAATCCAATACCC	61.735	CTCAGTTCAAGGAAAAAGGG	56.52	267
CAN0244	JP451129.1	(AAACCT)4	GGAACAGCAAAATCCAATACCC	61.735	CTCAGTTCAAGGAAAAAGGG	56.52	267
CAN0245	JP451143.1	(CTT)6	CCAACTAACTTAGATCCACC	51.368	GTTAGAGTTTTGTTTGGGGG	56.214	268
CAN0246	JP451156.1	(TTC)6	ATGGATGATGGATGGGATAG	57.042	GGCAGAGCAGTGGATTTAGT	57.013	241
CAN0247	JP451159.1	(GAT)7	GGCAGTTAATCCTGACATTG	55.67	AAGGTGGACTTGCAAACTTC	56.892	158
CAN0248	JP451172.1	(TCA)6	GCCAAAACACTACCACAACA	57.086	GGCCATTATTGTCTGGTTTC	56.998	106
CAN0249	JP451189.1	(CTCA)5	CACCAAATTCCCTCTCATTC	57.017	CTGGTCGGCTCATATTTCTT	56.909	153
CAN0250	JP451197.1	(TTC)6	GCATTTCTAGGGCAACAAGT	56.969	CTCTCAAAATCGCAGTCGTA	56.684	163
CAN0251	JP451205.1	(TAA)7	GATGATGATGACTGGCAAGA	57.061	AAGAGGATGATTGGAGTGGA	57.063	152
CAN0252	JP451208.1	(AG)9	GCCACTCCAGAATCGTAGTT	56.855	AGGGACTTGGACATGAAGAA	57.131	242
CAN0253	JP451219.1	(TCT)6	TGACACTATGCCACAACTCC	57.067	TTCCCATGTGGGTTTCTACT	56.956	293
CAN0254	JP451227.1	(CAGTAC)3	GTAGAAGAACCAGCCCTCAA	56.987	AAGCCAGTTGCAAAGGTATC	56.969	207
CAN0255	JP451234.1	(TTC)8	CTTCCATGGCTATGCCTCT	57.849	CGTGTGGAGGTGAGTTACAG	56.702	183
CAN0256	JP451243.1	(CCATCA)4	CCAAGAAACTCACCCAATTC	57.083	CAGCTTGGAAAGTGGAATCT	56.987	252
CAN0257	JP451243.1	(TCATCT)3	CCAAGAAACTCACCCAATTC	57.083	CAGCTTGGAAAGTGGAATCT	56.987	252
CAN0258	JP451253.1	(ACT)6	TACCCCATCTTGCTATGGAT	56.968	GCCCTTTTACTCGACTCTGA	57.143	171
CAN0259	JP451253.1	(AAT)7	ATTGTCCTACTCAACCGCTC	56.855	CAAGCTACAAGTCACCGAGA	56.627	262
CAN0260	JP451253.1	(ATTA)6	ATGCATGTCATACGTAACGG	56.967	CTGATGATGGCGAGTTGTAA	57.281	162
CAN0261	JP451257.1	(AAG)6	ACTGCAGTAGATTCTGGAAC	51.843	ACCTGTTGATTCTGGATGGT	56.832	295
CAN0262	JP451264.1	(TCT)7	GAGCTAACAGAAAATGCCGT	57.121	CGGAAGAAAGAGAGTCAAGC	56.861	230
CAN0263	JP451278.1	(ATA)6	CCACCTCTTTGCCCTAATAA	56.875	TGCAGCTATCCTCTGAAAAG	55.878	165
CAN0264	JP451289.1	(TTTCAT)3	ACGCAGAGGGCCTAGTTAC	57.031	GATGGAGAAAAGCTTTCAGG	56.6	144
CAN0265	JP451296.1	(TC)9	ATCTGCAACCTCAACCTAGC	57.013	GTCTCCCCTTTTGGGATTAT	56.941	212
CAN0266	JP451327.1	(CCA)6	GTACCAAAACCCAATGGAAG	56.914	CTCCACACTTTGAGAAGGCT	57.1	288
CAN0267	JP451333.1	(GGT)6	TAGGGTGATCAACAGCAACC	58.57	GTCTCTAAGCTAAGGCGACG	57.033	299
CAN0268	JP451343.1	(TCA)9	GCAAGTGCTTTTGAATCCC	58.285	AACTCACCAACTTCAAAGGC	56.892	285
CAN0269	JP451366.1	(CT)14(AT)10	GGGGGCTATAAGAACCAAAC	57.552	GTCGAAACTTTACCGGAGTG	57.331	214
CAN0270	JP451375.1	(AAG)6	CAGCTAAACTCCACCGTTCT	57.083	GTGCTCAATAGGCACACTTG	56.918	194
CAN0271	JP451385.1	(TCTTT)4	GCTCACAGCTTAGAGTGCAA	56.95	GAAGACGACGATGATGATGA	57.061	172
CAN0272	JP451386.1	(GAT)7	TGCTCAGAATGGACTGCTAA	57.15	ACATAAGGAGTTGAGGCAGC	57.013	252
CAN0273	JP451386.1	(AGATGA)3	GAAACTGCTCTGAGGACGAT	57.028	GACCATGGAGTTGTTGTTGA	56.863	226
CAN0274	JP451395.1	(TCTTCG)3	TACGGGGAAAGAATCAAGTC	56.725	TGCAGACCTCTCTCAATGAA	57	249
CAN0275	JP451396.1	(AAG)6	ATTATCACTGTGCTGGGGTT	56.982	ACGTCCCAAATTTCTGTCTC	56.665	212
CAN0276	JP451426.1	(AG)9	CAACGCAGAGGCCTAGTTAC	57.663	GCTCTCCAAAAGCACTCACT	57.255	270
CAN0277	JP451432.1	(TC)11	AAGAAGCAAACGCATACCTC	57.121	TTAATCCCTCCACGGTCTTA	57.159	142
CAN0278	JP451455.1	(ATC)8	GTTGTAGAACTACACAACCAGC	54.166	CAGCAACTGTAGCAGCAAAT	56.78	123
CAN0279	JP451464.1	(AAT)6	ACTGGGTCTGGTCTCGATAA	57.162	GTCGTATCTCTTCGCCTTGT	57.013	247
CAN0280	JP451466.1	(AGG)6	GGAGGCGAAGCATTAATAAG	56.683	ATTCGACACCATCCTCCTAA	57.047	200
CAN0281	JP451471.1	(TTA)6	ATATGCTCGTCAAGAAGGGA	57.36	ACTGAATCCCTCGTGTTTGT	57.064	165
CAN0282	JP451490.1	(TA)11	CACTGCATTCCCTTTCTTCT	56.987	ACGTTGTGAGTTGGGAAGTT	57.131	193
CAN0283	JP451495.1	(TGA)6	TGTTAGACGATGGTGGTGAG	57.071	CCACCCAGTTCTATCACACA	56.902	289
CAN0284	JP451495.1	(ATA)10	GGCTTATAGCAGCCTCATGT	57.087	AGCAACTGCTGATGAGTTTG	56.62	176
CAN0285	JP451495.1	(TAA)6	GGCTTATAGCAGCCTCATGT	57.087	AGCAACTGCTGATGAGTTTG	56.62	176
CAN0286	JP451500.1	(TC)15	CCTTCTCTCTTTTGGGCAT	56.907	CTAGCGCAGAGCAATAAACA	56.99	226
CAN0287	JP451505.1	(CAA)11	GTTCAGCCGTTGGATCTTAT	56.75	TTGGAGGTAGGAAGAATTGC	56.879	172
CAN0288	JP451513.1	(TCT)6	CCCCATTTCCAAAGCAAAG	60.424	CTTCTCCTCCAACTCCTGAA	57.006	175
CAN0289	JP451517.1	(TCT)6	CAATCTCCTTCTCGCTTCAT	57.078	GTACAGATCCCAGAAATGGC	57.043	133
CAN0290	JP451519.1	(CTGCTA)3	TTAGGCAAGGGAGAGTTTTG	57.1	TGAGTCCATCATGTCGGATA	57.374	150
CAN0291	JP451520.1	(AGA)7	CGTCAAAGATCTCTCTGCAA	56.687	GAGCTGAACAAGAACCCAAG	57.514	259
CAN0292	JP451524.1	(AAGCAA)3	GGGATTGAAGGAGGAGATTT	57.104	TAGCCCTTGAATTAGCATCC	56.956	284
CAN0293	JP451530.1	(CGC)7	CACTGGAAGAGGTAGGAGGA	56.875	CTCTTCTTGCGATTGTGATG	56.986	253
CAN0294	JP451542.1	(TCATAT)3	AGTTTAGGAAGGCTGTGTCG	57.083	TGGTCTCCTAGGGAAAGAGA	56.478	278
CAN0295	JP451559.1	(ACT)6	TCTCCTCCTACAGTGGTGGT	57.118	GAGAAGCCATAGCCATAGGA	56.998	208
CAN0296	JP451560.1	(ACA)8	ATGGAGGAGGAAGATCAAGG	58.118	TCCATGGACCTCTTCTAAGG	56.767	147
CAN0297	JP451563.1	(ACC)11	GAATCCCTCACCAAGTTTTG	57.083	GTGCATAACTCGACAAATCG	56.807	165
CAN0298	JP451576.1	(CTA)9	ATTTCTATAACGGGCAGCAC	56.895	CCATCAGATTAGGCATGTCA	57.049	105
CAN0299	JP451580.1	(TAT)6	CGGGGACACTCACTACTCTT	56.809	TGTAGAATGGGTTTGCTGTG	57.185	138
CAN0300	JP451586.1	(GA)13	AGCTTCAAGTTGTCCTCTCTTC	56.956	AGATACTCCTCCACCCACAA	57.001	147
CAN0301	JP451587.1	(CTT)6	CGCTCCTCTACCAACTCATT	57.018	CCTCCACCTAGAACACCAAC	57.069	191
CAN0302	JP451590.1	(AAACCA)3	ACACCACATCACACCACAAT	56.977	TCACCGAGAGATGGGTTTAT	57.047	185
CAN0303	JP451618.1	(AGT)6	CTTCCTAGGCATGTTGTTCA	56.359	GAAGTTGTGTTTGGGAAACC	56.987	293
CAN0304	JP451624.1	(TTTTTC)3	GGAGTCTCCACAGTTGCTTC	57.412	CCATTAACCAACACTCCTCG	58.077	244
CAN0305	JP451647.1	(TTC)8	GCAAACAACGTACTCACTGC	56.982	TGATACCCAGAACCAGACCT	57.001	196
CAN0306	JP451656.1	(TAA)6	GCAAGAAGAAGGGTTCAAGA	57.113	GGAGCAAGAGGACAACCTAA	56.987	234
CAN0307	JP451661.1	(AATGGT)3	CAAGTGGATTCCAAGTCACA	57.038	TCTCGTCAAGATCATCGCTA	57.081	274
CAN0308	JP451666.1	(TCT)7	CCTAGTTACGGGGGACAATA	56.607	TCTTGAACATGTCTTGGCAC	57.203	292
CAN0309	JP451673.1	(TGA)10	CAAGAGGTGGAAGGAGAAGA	57.006	TTGATGAGGTACCAATTCCC	57.3	274
CAN0310	JP451673.1	(AAAAG)5	AGAGTACGGCCTAGTTACGG	56.186	AGATCCCATCTCCACAAGAA	57.063	249
CAN0311	JP451674.1	(AT)10	GGAAGCTGGGAAAGTGTAAA	56.944	GGCTATGGCTATTGACTCGT	56.935	225
CAN0312	JP451677.1	(CCGGAC)3	CCCACCAACACAAAGATACA	56.859	GTCTTCCGCTCCTTCTTCTT	57.732	292
CAN0313	JP451682.1	(AAAAT)4	TACGGGGGATAGATGTTTTC	56.503	TTCTGTTGCTGTTGCTTCTC	56.753	208
CAN0314	JP451683.1	(ATGATC)3(AAGATC)3	AATCACGAAGATGAAGGGAG	56.761	GTGCTTCTCCAAATCCACTT	56.824	289
CAN0315	JP451683.1	(AAT)6	CTTGTACACGCCAAATCTCA	57.346	CAAAGCTGTCCCCATAAACT	56.822	212
CAN0316	JP451688.1	(CAA)6	GGTCACCCCATATTACCAAA	57.125	GTTGAAGCAAGCAAAGGAGT	57.203	258
CAN0317	JP451689.1	(TGG)6	GTTACGGCAGTAGTCGGTCT	56.953	GGCTTGATTTTACCACCATC	56.998	211
CAN0318	JP451689.1	(TCT)6	AAAACGACAACAAGGAGAGG	56.897	CCAAAACTGTCCGTAGACCT	56.771	229
CAN0319	JP451690.1	(TTTATT)3	CTTGCAATCTCAGCTGTCAC	57.1	CTTTGTTGCCGAGGTCTATT	56.974	241
CAN0320	JP451693.1	(GA)9	CATAACGGACCCTTCCTCTA	56.761	CTCTACCATCCCCATTTCAG	57.052	231
CAN0321	JP451703.1	(TGATTA)3	TCTCGTGCAAGAGTGATGAT	56.857	CTTCAGTCCAGTCGTTCCTT	56.939	186
CAN0322	JP451704.1	(TC)14	AATTCGACGGTAAGATCTCG	56.909	AATCTTTGGCTTCAGCTCAC	57.139	233
CAN0323	JP451717.1	(GAA)7	GGCCTAATTACGGGGAATA	56.577	TTAATTACCTGCAGCAAGGG	57.927	197
CAN0324	JP451718.1	(CAT)10	CCTTTGAGTAATGGGAATGG	57.007	GGCTAGGACTTGGACTTGAA	56.987	190
CAN0325	JP451718.1	(CATCTT)5	CGATCATCATCATAAGCAGC	56.83	CCATTCCCATTACTCAAAGG	57.007	141
CAN0326	JP451740.1	(TAG)6	TAGGAGGCTGGTTTGGTTAG	56.979	GCTTGTCTCACTCTCACCCT	56.979	207
CAN0327	JP451748.1	(TGA)9	CTGGGAGTTCAAAGAGGAAA	56.961	CTCAAAGGAAGAACAGCACC	57.514	252
CAN0328	JP451762.1	(AG)9	CTTCGCCACAAATACTCCTT	56.974	TCAAACTCCGAACTCCTCTC	57.001	241
CAN0329	JP451768.1	(AT)9	GTACGCACGTGCAATGTAAT	57.187	CCGTGATCACCTTTTCATC	56.388	106
CAN0330	JP451796.1	(TCA)6	ACACAAGTTTTCACACCCCT	56.971	GCAACAATAAGGCTGGAACT	56.969	259
CAN0331	JP451798.1	(CAA)6	AGTCACCAAACCGAAAAGAG	56.897	AACTGTGCCCAATATGGTCT	56.982	190
CAN0332	JP451801.1	(AAGAAGAAGA)2(AAG)7*	AGAACAGAACCCATAAACGG	56.668	GAAATCTGCGGAGAGAGGTA	57.078	232
CAN0333	JP451801.1	(AGC)6	GTGCATTAGACCCCTCATTC	57.043	TGTGGTTGCATCAGTAGAGG	57.239	268
CAN0334	JP451807.1	(ATC)7	CTAGTTACGGGGGAGATTCA	56.761	GGGAGAAAACAGAACGAGAA	56.956	205
CAN0335	JP451810.1	(AGA)6	CTCTGACGCTAACCCATTCT	57.018	TCCAAACTTCCTCACCTCAT	57.131	253
CAN0336	JP451814.1	(ATT)7	AGTCCTGGAAAAACTTGTGC	56.892	CGACCTTGTGTCCAAACATA	57.023	221
CAN0337	JP451827.1	(CTT)11	CCTGAGGTTGTTATTTGGGT	56.514	CTGGTCATCTTTGGCTTTCT	56.987	257
CAN0338	JP451842.1	(TCA)6	CCCACTCTTCATGTTTGACA	57.038	AAGGAGGAAGAGCTTGGACT	57.185	200
CAN0339	JP451842.1	(CACTAC)3	CCCACTCTTCATGTTTGACA	57.038	TCCCACCGTTAGGTTAATGT	56.944	115
CAN0340	JP451869.1	(TCGCCG)4	TCTCCGCATACATTGTTGAC	57.113	GCGGAAGTGGAAGAGAAATA	57.032	190
CAN0341	JP451870.1	(GAA)12	TGATTTGGGAACTCTTACGC	57.821	ACTGAAGTGGCCTCGTAGAC	56.966	267
CAN0342	JP451880.1	(CTT)7	ACCATAGGAGCCCTTCTTCT	56.954	GGATAAACTCAAAACGTCCG	57.217	127
CAN0343	JP451916.1	(ACCACT)4	GAGGCGATGAAAAGGTCTAA	57.032	CGAAAGAGAGTGTGGGAACT	56.939	280
CAN0344	JP451921.1	(ATG)6	CCTATGTTTTGGCCACTATC	54.77	GCAACCCAAATAGGAGAAAG	56.449	220
CAN0345	JP451924.1	(TAC)6	CCCAAGGCTTCAAGAGATAA	57.037	TTTAGCTGAGATGCCACAAG	56.684	291
CAN0346	JP451939.1	(ATG)8	AAAGGCTGAAGAACCACAAC	56.892	AGACAACGAACGAAGTAGGC	57.078	161
CAN0347	JP451951.1	(TTTTTG)4	AATGCTAGGGAGCTGAACTG	57.173	GGCCAATATGGTATGGTACA	55.752	297
CAN0348	JP451955.1	(AGA)6	GCTGGTCTGCTTCAGATTTT	57.139	TTGAACTTCTTCTCCTTCCG	57.117	213
CAN0349	JP451955.1	(CAA)6	AAGCAGGCTTATCCAAACAC	56.969	ACACAATAAACGACCTTCCC	56.507	170
CAN0350	JP451964.1	(CTT)6	CTGAGGAAGATTTCGCAAAG	57.7	ACTTACTTTTGGAGGGGCTT	56.976	253
CAN0351	JP451970.1	(GAA)7	ATATGGGGTTATGTGCCAAC	57.151	GGGTCAAAGTTATTGGTTGC	57.062	292
CAN0352	JP451973.1	(TAG)6	TATTCAACTCAACTGGGGCT	57.268	ACGCACACAAAGTCATCATC	57.062	272
CAN0353	JP451974.1	(TAA)6	TCCTGAAAACCACCCAATAC	57.364	TGCTCTCTCGCTTCTTCTTT	57.173	291
CAN0354	JP451979.1	(TC)10	CCTAGTTACGGGGGAATCTT	57.181	CAGACACCTCACCAATTTGA	57.038	293
CAN0355	JP451998.1	(ACA)10	ATAGCCGGAATTTCAGTACG	56.899	CTAGGAGCTGGTGGACACTT	56.971	203
CAN0356	JP452019.1	(AC)10	CCAAGATGCCCTTCATCTAA	57.765	TGAGGTGATAATAGGCAGAG	52.935	296
CAN0357	JP452037.1	(TC)9	ATCTGCAACCTCAACCTAGC	57.013	GTCTCCCCTTTTGGGATTAT	56.941	212
CAN0358	JP452040.1	(TA)10	CCCTAGCTCAACTCTAATCA	52.265	CCCACAAACCAACTTTTGGA	60.756	293
CAN0359	JP452045.1	(AG)12	CTCAGAGCTCGAAACCCTAA	57.302	GATGATGAGGAATTGGGAAG	56.949	206
CAN0360	JP452062.1	(AAGCCG)4	CAACCTAAATCGCCTCAACT	56.974	AGCTCTTAAGGTGGACATGC	57.013	127
CAN0361	JP452063.1	(TTAAA)4	TACGGGGGACATCTCTAAAA	57.159	AAGGACACACCTTGAGAAGC	56.934	298
CAN0362	JP452075.1	(ATTATG)4	AATATTCCAAGGGAAGAGGC	57.234	TAAGAGTTCTTCCATTGCCC	56.879	211
CAN0363	JP452081.1	(TAA)6	ATCAGCCAGGACCACTATGT	57.028	CAACCACATGAAGAAGACCA	57.038	202
CAN0364	JP452083.1	(TTC)8	CGAAACTTTCCAAAAGCCAC	59.724	ACACAGAAGCTCGTTGAACC	57.929	150
CAN0365	JP452087.1	(AG)16	ATCCCTTTATCTCCCTCACC	56.982	CTCAAGCTCTTCTCCTCTGC	57.064	264
CAN0366	JP452087.1	(CT)15	CCCTCAAATACCCACATCTC	56.889	CATAAGATTTCCCACCCAAG	57.007	290
CAN0367	JP452109.1	(TACAAA)4	TATTGTTCAGCATCACCAGG	57.118	AGCAGCATTTCAAGCTCTTC	57.449	161
CAN0368	JP452119.1	(CTCAA)6	GTTCCCATTCGAGTCTTCAC	57.127	TGGGCAGTAGTGATTTGAGA	56.821	280
CAN0369	JP452132.1	(AGAT)5	GTCTCCAAGGTCAAGAATGC	57.288	CATCTGCACAAGTTGAAAGG	56.891	235
CAN0370	JP452139.1	(ATC)9	CTACTCTTTCAACCCAAGCC	56.545	GAACCATTTCTTCAGTTGGG	57.083	244
CAN0371	JP452141.1	(TCAATC)3	TGTACCTTATTCCCATTCCG	57.43	CCTCTTGCGAGTAATTCCAT	56.909	146
CAN0372	JP452143.1	(GAAAAG)3	TAAAGCAACGTCGTCAGTGT	56.987	GTTCTTGCACCACCTTCTTC	57.353	234
CAN0373	JP452144.1	(AAT)8	GACCGTACGATCCTTTCAAC	57.109	GGAGCTACCGTTGAGACAGT	56.966	224
CAN0374	JP452162.1	(TTA)6	CTCTCTCTCTCCCCTCTTCC	57.144	ACTAGGCTTCCACTTCCACA	57.387	170
CAN0375	JP452170.1	(AGAAA)4	GGGTGGGAAAAGGAAAAC	56.826	GAAAACAAAACCTCGGTGAC	57.143	283
CAN0376	JP452187.1	(TAA)6	TCTCGGCCTCAGAATTTTAC	57.032	CAATTGGGTGGTCTAGGATT	56.444	245
CAN0377	JP452201.1	(GAT)6	TGGAGGAGAAGGAATGGATA	57.113	CTCCCAGATGCTTTATGCTT	57.062	191
CAN0378	JP452202.1	(CCTAAC)3	CAACGCAGAGGCCTAGTTAC	57.663	ATCGGTAGGAAAAGAAAGGG	57.297	270
CAN0379	JP452206.1	(AAC)12	TCATCCACCAAGTCATTGAG	56.967	TCCCATGACTATTCTCCTCC	56.529	228
CAN0380	JP452213.1	(ACCAAC)3	CCATAGGTTGATGCCCTAAC	57.032	GGGGTGATTTAGTCGAATTG	57.003	192
CAN0381	JP452221.1	(AG)9	CTTCGCCAAAGACAGAAACT	57.207	AGAGGTAAAAGATTGTGCCG	56.974	165
CAN0382	JP452232.1	(AGA)6	TGGGTTGGAGAAAGAAGAAG	56.961	TGAGCACCACTATCAGATGC	57.335	294
CAN0383	JP452239.1	(GGGGTT)3	AGAGCAGAGAATCCTTGGTG	57.032	TGCAAGGTGGTAGAGAACAA	56.891	148
CAN0384	JP452243.1	(AAT)6	TGGTGGTGGTGAATCAATAG	56.788	AGAAATGGTTCCCTTGAGTG	56.671	217
CAN0385	JP452245.1	(TAT)7	GGGGAGGAAAGAAAGAAAAG	57.007	TTCTTGTTGGGTGGTTACCT	57.022	159
CAN0386	JP452264.1	(AC)10	AATTGCTCTAAGCAGGGATG	57.062	ATCCTCTCTCTCCCCTTCAT	56.741	178
CAN0387	JP452266.1	(TACAAA)4	GGAAGAAGTGGTCCTCTCAA	56.838	ACAGTCCCAGAACAAAGGAA	57.198	296
CAN0388	JP452267.1	(CCGGCG)4	GGTCGACGAGTTTCTTGATT	56.824	TCGTCAGAATTAGACGTGGA	56.821	276
CAN0389	JP452282.1	(CTT)6	AAACGGCTTACAATGCCTAC	56.958	ATGGGTTACTACTCCGGACA	56.987	224
CAN0390	JP452291.1	(CACCTC)3	CAGGCCTTTACAACCTCACT	56.928	TCCAGGAGTAGTTGAGGAGC	57.032	199
CAN0391	JP452295.1	(CT)10	CGGAGAATGGAGATGTGATA	56.041	GACAAATGGATCGAGGAAAC	57.012	112
CAN0392	JP452307.1	(GAG)6	GTTATGGCGAAGGCAGTAGT	56.999	ACTTCGTTTGCTACGACCTC	57.078	248
CAN0393	JP452323.1	(CT)10	AGTTACGGGGGACTACACAA	57.053	TCGAAGAAGTGCCATGTAGA	56.986	147
CAN0394	JP452323.1	(AAC)6	GGTAATCAAACGGTGGTTTC	56.909	ATGGGCTTGAAGAGTAGACG	57.018	292
CAN0395	JP452329.1	(CCGCCA)5	TTACTCAGACCATGCTCCCT	57.323	AGGTGTTGGAGGACCAGATA	57.001	186
CAN0396	JP452335.1	(AAT)7	AACTCTAGTTGCGGTGGTTC	56.923	ACATCGTCCACCGTTACTCT	57.095	241
CAN0397	JP452345.1	(GAT)6	TTCCTCACCAATTGATAGCC	57.61	GACCATTGCTTTTCATCTCC	57.17	263
CAN0398	JP452350.1	(ACCAGA)3	AACCAGAGCCAGAATCAAAG	56.987	AGTGGCCCTTTTTGTTACAG	56.887	215
CAN0399	JP452352.1	(CTT)7	CCATCATCATCATCACCATC	56.954	GGGTCTGTTGAGTTTGGTCT	56.607	299
CAN0400	JP452360.1	(AT)11	GGAGTGGACAACATGCATTA	56.948	ACTTTCAAGAAGGCCTCATC	56.025	272
CAN0401	JP452369.1	(TTGAA)4	ACTGTCAGATCGGAGAAAGG	56.87	GGGTCTGATATGGAAGATCG	56.981	252
CAN0402	JP452391.1	(TCAAAC)3	TCCAATTCCTAGACCGAAAG	56.884	CCACAGTTGAGAGGGAGTG	56.614	284
CAN0403	JP452402.1	(AGC)6	ACAGCTGGTAGTGTGGGAAT	57.095	CTTCCTCATCCCTGATATGC	57.139	121
CAN0404	JP452413.1	(AG)10	TACTGAGGTGAGAAGAGCGG	58.187	GGAGTATGGACTCGTTGACC	56.996	147
CAN0405	JP452414.1	(CTA)6	GTTTGGACGGAGATTTAACG	57.217	CCACTGTTGTTGACGATGTT	56.969	105
CAN0406	JP452428.1	(CT)9	ACTATATGAACCGCTCAGGC	56.935	CAGCTCTCTTTCTTGGAAGC	57.018	253
CAN0407	JP452437.1	(AGAAG)6	ACACCCGTTTCTTTACCAGA	57.177	AATACAAAAGGCCTCGACAC	56.817	272
CAN0408	JP452448.1	(GGA)10	CAATACAACTACCCCGTTCC	56.944	TGTTGGGTACGTTGTTCATC	56.853	244
CAN0409	JP452454.1	(TAT)10	CACAAGCCATGTTCATGTTC	57.505	GAACTAGGCATTTCAGCACA	56.516	152
CAN0410	JP452458.1	(TAA)6	GGATGCATTTACAGTTGCAG	56.807	TTCTTTATCTCCCCAACACC	56.569	271
CAN0411	JP452460.1	(GA)13	GAGAGAAACCAGGGGAAAAT	57.167	ACGAGCTTCAGAGCTTCATT	56.886	233
CAN0412	JP452468.1	(CAT)6	ACAAAGTTACCACCACCACC	57.259	GGACACCAGATAAGCCAGAG	57.323	294
CAN0413	JP452469.1	(TTG)7	CTGTTGTTCCAAAGCCTTCT	57.053	AAACTTGGCTCTTCTGATCC	56.025	159
CAN0414	JP452469.1	(CTCAGC)4	TTTGAAATCTAGACCAGCCC	56.879	CCTCTAAACCTTCCCCTTTC	56.89	282
CAN0415	JP452493.1	(ATT)6	AGATTGCTGGAGCAGTTCAT	57.479	GATTAATGGCAGGACCACAT	57.327	195
CAN0416	JP452493.1	(TAATAC)3	CCTACATTCAAAGGGGTGAC	56.956	GAGTTTTCAACGCCGTTACT	57.033	178
CAN0417	JP452503.1	(GGT)6	TCCTCCGATTTTCTATGGTC	56.657	GTCAGTTTTTGCAGGCCTAT	56.969	273
CAN0418	JP452516.1	(GAATGG)3	GAGCCTCTTCACGAACTTGT	57.095	GGTGCTCTGGAGAGAAGAAG	56.739	215
CAN0419	JP452521.1	(GAA)6	GGGGAGGACTAGGGCTTA	56.697	GATTGCGAGTCGGTACTTTT	56.969	200
CAN0420	JP452523.1	(CAT)6	CCTCATATTCCTCAACTCCG	57.208	AAGTCGTGCTGTTGAGTCTG	56.559	198
CAN0421	JP452524.1	(GATGAG)3	AGATGTGATGCATGGTGAAG	56.995	AATTTCATCGTCGGCCTC	58.591	124
CAN0422	JP452530.1	(CTACCA)4	CATTGCTGTTTCAACTGAGC	57.05	CTTGTCAGTGCTGGTTCTTG	57.007	223
CAN0423	JP452555.1	(AT)9(GT)9	TGAAGGGGTCAAGGTAAGAA	57.242	AGTGCTGTGCAGAAGAAGTG	56.73	290
CAN0424	JP452556.1	(AG)9	AGTTACGGGATTCTCAAACC	55.731	GGCATACTTTGTTGAGCCAT	57.696	275
CAN0425	JP452580.1	(CAAAAA)3	GTGGGAAAATGTGAAGAAGG	57.083	ATCCAGGAAAGGACATAGCA	57.204	105
CAN0426	JP452616.1	(TTTC)7(TTC)8*	GATGGCTGCCTGTCTTTACT	57.013	CTTTCTGGGGTTTCTCTGAA	56.961	214
CAN0427	JP452616.1	(ACC)7	ACGGTGGTATGGATGAACTT	56.824	GAAGGCCTTTGAGGTTGTG	58.272	283
CAN0428	JP452619.1	(AATAC)4	GTATCACGCAGAGGCCTAGT	57.044	AAGCTGGTGATCTTGAAAGG	56.987	192
CAN0429	JP452620.1	(ACA)6	ACGCAATAGTACTCCGTTCA	55.946	GAGAACTCCGTGGAAATCAG	57.292	125
CAN0430	JP452625.1	(GAGGCA)3	ACAGAAGCTCTGCTTTTTGG	57.36	GAAAGGGGACTGGGTATTTT	57.003	239
CAN0431	JP452635.1	(GAGT)5	ACCCAACTGCAAGAGAAAAC	56.892	ATATCCACCACTCTTCCCAA	56.889	198
CAN0432	JP452635.1	(GGAAA)4	GTGAGTGAGTGAGTGTGGGA	57.034	ATACTGAGAGGAATGGCAGC	56.946	265
CAN0433	JP452635.1	(TTGAG)6	GTGAGTGAGTGAGTGTGGGA	57.034	ATACTGAGAGGAATGGCAGC	56.946	265
CAN0434	JP452643.1	(CCA)6	GCTAGCCAGACCTTACTCCA	57.173	GGAGTTTGCTGCTGAAGTTT	57.203	227
CAN0435	JP452660.1	(ATGCAA)3	AAGTTGTTGCTGCCTATTCC	56.969	ATTCCCATCCATGTCAGAGT	56.761	131
CAN0436	JP452664.1	(AAG)9	ATAACTCCAGCTTGTCAGCC	57.013	GGTCGACCAGATCTACTGCT	56.897	289
CAN0437	JP452680.1	(AAG)7	CTTCACAACGACGAAAGTTG	56.961	GAGCCGACTCGAATAGTGTT	57.013	242
CAN0438	JP452688.1	(TCA)6	CCATGGCTCGAAATCTTGTA	58.721	CCTTCAGTTTAGGACAACCC	56.233	267
CAN0439	JP452701.1	(TTCCAC)3	GATTTTCCCTGAACCTGTTG	57.083	ATATGGAACCATGGAACTGG	57.174	171
CAN0440	JP452705.1	(TAA)12	GTCCTCCAACTCCTCATCAC	57.01	CTAAAGCACCCAAATCGTCT	56.974	222
CAN0441	JP452715.1	(CACCGT)4	CAAAATATCTCTCTTCGCCG	57.607	TTCCAATACCCATCTGAACC	57.3	253
CAN0442	JP452729.1	(AAAT)6	CTTCTCTGAGCTGGGTTTGT	57.1	CAGGGAAACAGCTTCAGAAT	56.987	216
CAN0443	JP452733.1	(GCT)6	CGCTGATGATGCACTTAAAC	56.967	CTTTGTCAAGTCCAGGCATA	56.359	257
CAN0444	JP452735.1	(CTT)7	TCATGAACAACCCATCTCAC	56.789	GAACGATTCTCAAAGCCAGT	56.982	155
CAN0445	JP452738.1	(ATTTT)4	AGGACAAAAGAGAGCCAATG	56.987	GGTGTTTATACTTCGGGACTTC	56.818	297
CAN0446	JP452740.1	(TC)12	GGGAGGAAAGGATTTCAAAG	57.704	AGGAACATTTCTCCAAGCAG	56.987	202
CAN0447	JP452742.1	(AT)15	AGGTGAAACCTAGCTGATCG	57.018	CATGCCATGTCTTATTGTCG	57.572	272
CAN0448	JP452748.1	(TAGCAA)4	CAATCTCTATCGGGCTGTTT	56.909	GAATCATCTCTAGGCTCGGA	57.012	168
CAN0449	JP452755.1	(TCT)6	ACGTTCTCTCGTCTCGTCTC	57.146	TCTGACTAGAACGGCATTGA	56.986	212
CAN0450	JP452770.1	(TTG)6	GGCCTAATTAAGGGGAGAAA	57.331	GGAAATTCCTATCACCCTAC	52.744	299
CAN0451	JP452776.1	(TTCTCC)3	GCCTAGTTACGGGGATTGTA	56.751	AAGAAAGGGAAGTGTTGTGG	56.74	187
CAN0452	JP452797.1	(TC)9	GGGGGAGACATCAGAGATTA	56.529	TGGAGAGGATGGGTAGAGAG	56.805	112
CAN0453	JP452801.1	(ACT)6	GTCCACCAAATATGGGACAT	57.012	TAGTAGTAGGCAAGGACGCA	56.274	173
CAN0454	JP452809.1	(AAC)6	AGGAGATATTCTGCACCAGC	56.946	AGTCCTTACATCAGGGGACA	57.001	281
CAN0455	JP452822.1	(ATC)6	GTTGCCCATAATACCTTTGC	57.133	CATTAATTGTGGAGCTGGTG	56.652	292
CAN0456	JP452827.1	(TGA)6	TTCATGTTCATCCTCTGTGC	57.133	GTTGACTCGCCTCTCGTATC	57.479	270
CAN0457	JP452840.1	(CAA)8	CTTCACCTGTAGATCCCACC	57.001	GAGGAATCCATGGAGAAAGA	56.659	256
CAN0458	JP452840.1	(AAATCG)3	CTTCACCTGTAGATCCCACC	57.001	GAGGAATCCATGGAGAAAGA	56.659	256
CAN0459	JP452840.1	(TAGTAA)4	TCTTTCTCCATGGATTCCTC	56.659	CTAGCATGACCACCAAAAGA	56.359	179
CAN0460	JP452841.1	(TGA)6	GTAATCCCAATTCTTGTGGC	56.998	GTAATTGAACCGCATTCTCC	57.151	232
CAN0461	JP452841.1	(TTTTTG)3	GGGTTTTTCCTGTTGATACC	55.98	GAAGAAGAGGCAAAGCTCAA	57.422	246
CAN0462	JP452842.1	(CAA)9	GGAGGATCCTTCCAAGAAAT	57.104	CCAACTGACTTTCCTCCTGT	56.777	187
CAN0463	JP452842.1	(TAA)6	ACAGGAGGAAAGTCAGTTGG	56.777	GGTTGAAGACCTTGGAATTG	57.083	182
CAN0464	JP452842.1	(ATA)7	ACAGGAGGAAAGTCAGTTGG	56.777	GGTTGAAGACCTTGGAATTG	57.083	182
CAN0465	JP452842.1	(ATC)8	CATCCATCATCACCATCATC	56.954	CCCTTTTTAGAAGAGAGCCC	57.181	253
CAN0466	JP452853.1	(CAA)11	GTAATGGCGTCGATCTCTG	56.762	GGAGGGGTTTTAGATGGTTT	57.003	124
CAN0467	JP452872.1	(CAA)6	GCAGATAGATGGGAGTTTGC	57.357	CCAAAAGTGGTGTCGTGATA	57.023	221
CAN0468	JP452879.1	(GAT)9	ACTCATCCCTTAATCCCTCC	56.982	CGTTGTTGTTTTCTGTAGCG	57.104	176
CAN0469	JP452882.1	(TGA)7	GAGAATGGTGGTGGTTCTTC	56.964	TTCCTCTAACCATCTCAGGC	56.92	178
CAN0470	JP452882.1	(AAG)6	GGAGGAGAAGGGTAGGGTTA	57.2	CAACCTCATCAGATTCCACA	56.967	254
CAN0471	JP452882.1	(TGA)6	GGAGGAGAAGGGTAGGGTTA	57.2	CAACCTCATCAGATTCCACA	56.967	254
CAN0472	JP452882.1	(GAA)6	TGGAGATAATGGAGAAGGGT	56.086	TCGACTTCTAGGGTTTGCTC	57.143	285
CAN0473	JP452882.1	(AACCCG)3	TCAACGGTACAAGACGAAGA	56.891	TCGGCTCACACATCATTAAC	57.113	148
CAN0474	JP452887.1	(AG)14	AAGCTGTGAAGGGAGAAAGA	56.702	GGATCAAAAACTGCACCTTC	57.235	283
CAN0475	JP452896.1	(ACA)6	CCTATCAAATCTCTTCACCCAC	57.668	ATAATGCCTTGAGAAGGAGG	55.98	100
CAN0476	JP452900.1	(GAT)7	CCTCCTCATCATCATCAACA	56.894	GGGAGTTGAAGGAGAAATGT	55.7	290
CAN0477	JP452907.1	(TCT)6	CATTTCACCACTCCACACAC	57.297	TCTCACTTTTCTCCCCATTC	56.729	204
CAN0478	JP452907.1	(TAA)7	GACCTTCTTTGTTGACTGAGG	56.467	CACAATCAGACCATCTTGGA	56.967	231
CAN0479	JP452907.1	(TGGGAA)3	TCATCAAAACCCCTTCTCTC	56.729	GATTTCCACTCTGCTTCGAT	56.915	215
CAN0480	JP452907.1	(ATAATC)3	GACCTTCTTTGTTGACTGAGG	56.467	CACAATCAGACCATCTTGGA	56.967	231
CAN0481	JP452918.1	(CT)13	CCAATTCCAAACCTTCCC	57.747	AACCAAGGTGAAGCAGAATC	56.824	173
CAN0482	JP452918.1	(TGA)6	ATGTGAACACCCCAGAGAAT	56.832	AAGAAAAGGCCACGTCTATG	56.974	236
CAN0483	JP452921.1	(TCT)6	GAGCCTTCATTTACACTCCAC	56.395	ACAAGGCTTGAGAGGATGAG	57.032	212
CAN0484	JP452951.1	(GA)9	CATCACCATCCCTTTCTTTC	57.017	GAATTCCCAACATTGTCTCC	56.852	207
CAN0485	JP452955.1	(TCT)8	CATCTTCACCACTCAAATGC	56.647	TTGTGGAAAGCTTAAGAGGG	57.1	188
CAN0486	JP452956.1	(TCA)7(TCATCATCATCG)2*	GCTTCATATACTGCAAGCCC	57.482	GGGAAGCCACAATTTCTCTA	56.879	277
CAN0487	JP452965.1	(TTA)6	CTACCACCCAATCCAAACTC	56.956	CGGAAATGGGTTTAGAGAGA	56.884	273
CAN0488	JP452965.1	(TCA)6	CTACCACCCAATCCAAACTC	56.956	CGGAAATGGGTTTAGAGAGA	56.884	273
CAN0489	JP452965.1	(CCA)6	CTTTCTTCTTTATGGGCTGC	56.751	TCATACGAAGACTGCCAGAA	56.986	251
CAN0490	JP452965.1	(TTTCA)4	CAGAGCGGCCTAGTTACG	57.185	GAGTTTGGATTGGGTGGTAG	56.956	122
CAN0491	JP452997.1	(AAC)7	AGCTTTAATGGCAGAACGAC	57.121	GGTCTCAAACAACCCATTTC	56.92	251
CAN0492	JP452997.1	(TTA)6	TCCGATGAACAACTAAAGCC	57.821	GTCTATCTTACAACTGGTGCTC	53.321	251
CAN0493	JP452997.1	(GAAAAA)3	TTCCCCACTTTCTCAATCTC	56.729	ACACAGTCGTTGTTGATTGC	57.132	298
CAN0494	JP453009.1	(TAG)6	TGAGCAAAAGGCTATCACAG	56.684	GCAGGCTTGGGATTTATCTA	56.956	233
CAN0495	JP453035.1	(TTTTTA)3	GAGCTATGGAAATGGAATGG	57.091	GCGATTAATTGGAGGCAAG	58.322	186
CAN0496	JP453037.1	(AGA)6	CTGATTTGGATTCGGACTCT	56.761	GTCAGAATGTCCCAGGATTC	56.894	287
CAN0497	JP453041.1	(CAT)6	AACAGCAATGGAGTGGACTT	57.225	ACCTTTAGATTGTCCTCCCC	57.046	267
CAN0498	JP453043.1	(AGA)7	AGAGTACGGCCTAGTTACGG	56.186	TGGAGAAGAGGAGTGGAAAG	57.006	135
CAN0499	JP453044.1	(CAA)6	TAGTGGGCCTTTACATGGTT	57.096	AGTGGCCACAACAGAAAGTT	57.29	164
CAN0500	JP453048.1	(GATCGT)3	CACCATCATCATCCTCAGAA	56.894	TTGAGCCCTGAATTTCTCTC	57.047	171
CAN0501	JP453050.1	(GAA)6	CTAGTTACGGGGGATTCAAA	56.726	CACCAGAAGAAGAGCAGACA	56.628	274
CAN0502	JP453084.1	(GAGC)5	CTAGTTACGGGGGATTGTCA	57.549	TCTTTCTCAGAACAGTCGCA	57.239	229
CAN0503	JP453106.1	(GCCTCT)3	GGCAAAGGCAGTAGAACAAT	56.969	GGATTCGACATACTTTTGGG	57.003	251
CAN0504	JP453108.1	(ACA)7a(GAT)8	GGAGGAAGAGGAGAAGAAGG	57.096	CAAGCATAGCTCCACCTGTA	56.555	254
CAN0505	JP453114.1	(TGA)6	TGTTAGACGATGGTGGTGAG	57.071	CCACCCAGTTCTATCACACA	56.902	289
CAN0506	JP453114.1	(ATA)9	GGCTTATAGCAGCCTCATGT	57.087	ATGTACCCCATTGCAAAGAC	57.39	221
CAN0507	JP453114.1	(AATGGG)4	GGCTTATAGCAGCCTCATGT	57.087	ATGTACCCCATTGCAAAGAC	57.39	221
CAN0508	JP453114.1	(TTACTA)3	GTCTTTGCAATGGGGTACAT	57.39	CACTTTTCCAATTCTCGCAC	58.352	255
CAN0509	JP453115.1	(CAG)6	CAGCAGAATCAGTCGTCATC	56.857	TAACTGTTGCTGTTGCAGGT	56.987	300
CAN0510	JP453116.1	(GAA)7	TGGAGCCCAACATCTTCTAC	57.737	CTTCAATCAACGTCATCAGC	56.815	274
CAN0511	JP453116.1	(TGGAAA)4	AGGAGGAAGAAAGAAAGGGA	57.05	CTCTACAAAACGTGTGTCCG	56.83	160
CAN0512	JP453132.1	(GAA)8	CAGATCCATGTCTCCAATGA	56.894	ACTTCTTCCTTCGCTTTTGC	58.72	259
CAN0513	JP453142.1	(TC)12ga(TTCTTTCTTCT)2	CTAGTTACGGGGGATGTCAC	56.987	CTACTAGTGCTGGGTTTGGG	57.364	200
CAN0514	JP453168.1	(ATTG)5	AGGTTGGTGAATGCGATACT	57.139	TGAGAGATCCATGTCTGGTG	57.016	166
CAN0515	JP453168.1	(AAGATA)3	GGAGATATCCACCTTTGTGC	57.043	CTTCCAGTCAATTCCCATTC	57.017	257
CAN0516	JP453173.1	(CTT)8	ACGTTACCAAAACCAGAAGC	56.882	GCAGGAGAAGTTCTTGAGGA	57.162	296
CAN0517	JP453174.1	(GTTCCA)3	AGACGACACTGCTCACAGAA	57.051	CTTGCTAGTAAGGGGCACAT	57.004	265
CAN0518	JP453176.1	(TGAAGA)3	GTTGGAGAAACTTTGGGATG	57.083	CCGTGATTACAAAGGGATTC	57.003	141
CAN0519	JP453178.1	(GGA)10	CAATACAACTACCCCGTTCC	56.944	TGTTGGGTACGTTGTTCATC	56.853	244
CAN0520	JP453182.1	(TC)9	TACGGGGATACAAACACACA	57.316	GATGAGAACCAACCATTTCC	56.852	226
CAN0521	JP453183.1	(GTG)6	ACGTTTTTGGCTAGAACACC	56.882	ACATAGAAGCTTGGAAACGC	57.121	218
CAN0522	JP453183.1	(GAGGAA)4	GCAAGCTTTGGTTAGAGTCC	56.693	TGCCTATGATGTCTTCCCTT	57.204	195
CAN0523	JP453191.1	(ATA)6	ATGTTCTTGGTGTGTGCTTG	57.137	TCATAGCTTGCGCTAGTGAC	56.871	223
CAN0524	JP453203.1	(GAAGGA)3	AGTAGAAGGCACTCTGGTGG	56.971	CCATATTCTAGGAGCCCAAA	56.811	271
CAN0525	JP453225.1	(TGA)8	TGCCGCTCTCTAGTTTTTCT	57.004	ACAAACTGCCTAACATGGCT	57.357	205
CAN0526	JP453229.1	(TTC)6	GTGGTACTGGAGGAAGGTTG	57.069	ATCAGAATGAGGCCAAGAAG	56.92	284
CAN0527	JP453231.1	(CAT)9	TCCAACGACTCTTCTTCCTC	57.001	GCTGTTAATGTCGCTTGATG	56.967	236
CAN0528	JP453241.1	(AAG)9	ACCTCCAACTGATCTTCCAA	57.131	AGAGTACGGCCTAGTTACGG	56.186	217
CAN0529	JP453247.1	(AGA)6	GGTGCTGAAGAGATCGAAAT	56.915	ATGTTGTTGAGTTGTGGTGG	56.799	290
CAN0530	JP453247.1	(CCA)7	CACAGGTTCATCCTCTTCCT	56.706	TCATGTTTCGGTAGTTGGTG	57.023	233
CAN0531	JP453259.1	(AAT)6	GTCCCTCAATTGGCTCATAC	57.043	GAGCTGCCTTAGGTGAGAAG	56.892	223
CAN0532	JP453273.1	(ATAGCC)3(ACGGTC)3	CGGTGGAGGAGAGAGTAAGA	57.037	TCCTTGAGGAGGAATCTGAG	56.937	289
CAN0533	JP453279.1	(AG)9	CTCCGACACTGGTTGAAAAA	58.746	CTGATCACCATGTATTCACC	53.561	300
CAN0534	JP453280.1	(ATG)6	ACTCATCAATCCTCAGCACC	57.644	GCTATCCATTCATGTGGAGG	57.961	197
CAN0535	JP453296.1	(ATC)8	TTCCTTGACCTGGGTGTTAT	56.956	TGATTCACTGTGGAACCAAC	56.863	249
CAN0536	JP453298.1	(AG)9	AGGCGAAATACCACACACTT	57.203	TGACTGAAACTCAGCTTTGG	56.594	143
CAN0537	JP453302.1	(GAT)6	GTCAGGAACTATCCCCACAA	57.421	GCAAATCCAACTTCAAGTCC	57.235	219
CAN0538	JP453305.1	(TTC)7	ACTCCTGTACTCCGCCATAG	56.892	CGGGACTAGCAGAGAACATT	57.018	243
CAN0539	JP453316.1	(AAGATG)3	CTCAGATGGTGAGTTGCTTG	56.935	CATTCTCCCATTCAAACTCC	57.017	140
CAN0540	JP453324.1	(ATG)7	ATAAGGAATTAGGGCAAGGG	57.218	CTTCCTAACAACTCCTCCCA	56.835	155
CAN0541	JP453324.1	(AAC)6	AGAAGCTCCAAGCAATGAAC	57.139	GGCTGCCTTAGTTTTTGAAG	56.815	281
CAN0542	JP453324.1	(TCA)6	AGAAGCTCCAAGCAATGAAC	57.139	GGCTGCCTTAGTTTTTGAAG	56.815	281
CAN0543	JP453324.1	(TAATGC)3	AGAAGCTCCAAGCAATGAAC	57.139	GGCTGCCTTAGTTTTTGAAG	56.815	281
CAN0544	JP453324.1	(GATAAT)3	AGAAGCTCCAAGCAATGAAC	57.139	GGCTGCCTTAGTTTTTGAAG	56.815	281
CAN0545	JP453342.1	(GCA)6	CTGGTCCTATTCCAGTGGTC	57.001	GGGACCCTGACTAACATTTG	56.956	128
CAN0546	JP453353.1	(TCTTCG)3	AGCATGGAAAGTAATCGGAG	56.909	TCTGAGCCTCTGAATCATCA	56.928	172
CAN0547	JP453366.1	(TCTTTC)3	GCCACCATTGATAAACCTCT	56.594	GTAGTGCTGGTTATGGACCC	56.982	283
CAN0548	JP453377.1	(CTC)6	GGGAGATATCGCTCTCAAAA	56.968	GCTCTCTCGTTCTCGTTCTC	56.897	166
CAN0549	JP453377.1	(GCCATG)3	GAGAACGAGAACGAGAGAGC	56.897	GAGTTGCCTGAGCAAAATCT	57.139	234
CAN0550	JP453378.1	(CCA)7	AGTTACGGGGGAAAGAGAGT	56.867	CGAAGCGACCTAGGAGTAAG	56.887	186
CAN0551	JP453398.1	(CT)12	GTCTTCCCAATTTCTGTTCG	57.238	CCTCAAACTCAAAGCATGTG	56.891	166
CAN0552	JP453402.1	(ATGAG)4	AAGTTATAACGCCCAAGCTG	57.108	ACATCATATGCATGCCACTC	56.905	226
CAN0553	JP453411.1	(GAA)9	TCTGAAACATGGTGTGAAGG	57.038	ACAGGTGATTCAGAAGGCTC	56.864	213
CAN0554	JP453411.1	(CAGAAG)3	GAGCCTTCTGAATCACCTGT	56.864	TGAACAAAAGGAGGAAGAGG	56.961	278
CAN0555	JP453420.1	(GAT)6	ACGCTAAAACATGGCATCAC	58.653	CTCCAACCATTCGATTTAGG	57.159	145
CAN0556	JP453422.1	(TTCT)5	GTCGTATTGTGGATTGACGA	56.948	GGATGGTGAGAATTCGTTTC	57.012	267
CAN0557	JP453441.1	(AAGACG)3	ACAAGGATCTTGAATGCCTC	56.755	AATGTAGCTCGTGGAGAAGG	57.018	232
CAN0558	JP453447.1	(CCGCCA)3	AAAGGCCTTCATAGATGCTG	57.062	TGACAAGTAGAAAGGTGGCA	56.891	253
CAN0559	JP453455.1	(GTT)6	TCAGCTCTCTCAGACATGGA	57.05	GAGGGTTTGCAGACAGTTTT	56.892	290
CAN0560	JP453472.1	(TCT)6	ATGACTGGACTGCAGTGTTT	55.656	GTGGTAATGGTTTTTGGAGG	56.914	184
CAN0561	JP453474.1	(CT)9	TCCACCTTACCTTCGTCTTC	56.83	CTATGGCTTGACAATTTCCC	57.155	122
CAN0562	JP453474.1	(CAA)9	GGGAAATTGTCAAGCCATAG	57.155	TAAGCATGACCAAGAGCAAG	56.684	282
CAN0563	JP453474.1	(ATC)9	AAGGCCATGAAAACAGAGAG	56.987	TAGGAGGTACCCAATCTCCA	57.052	187
CAN0564	JP453474.1	(AAC)6	AAGAGCTTTCTTCTCAGCCA	57.018	AGCCAGTGAAAGGTCTGAAG	57.1	277
CAN0565	JP453474.1	(GGT)8	CTTGAGCTTTCTCCACCATT	56.987	GGTTTAGCATGATTATGGGC	57.071	296
CAN0566	JP453474.1	(CATCAG)3	CATAGAAGGTCAGGGATTGG	57.052	CTGCATCAACTGATTCAAGC	56.981	283
CAN0567	JP453474.1	(TTTTCT)3	TCCTCTTGGACCTCAAATGT	57.131	TCTCATGACCCTTACATTGC	56.11	173
CAN0568	JP453479.1	(AAG)8	AATTGAAGGGAGCAACAGAC	56.824	GGAGAGAAAGGTCGTTGAGA	57.001	259
CAN0569	JP453481.1	(GGATTT)3	GAAGCAAGGAAGGAAGAATG	56.6	ATCGACCGTAGAAGACAAGC	57.013	258
CAN0570	JP453489.1	(ATG)6	GCCTCTTCTGCAGTCTCTTC	56.897	GCATCATCAATAGCAACAGC	56.894	236
CAN0571	JP453491.1	(AAG)7	AAGGCCTTCTTCTTCTCCTC	56.802	GTCTGTTGAATCGTGCTCAG	56.93	249
CAN0572	JP453497.1	(CTT)6	AAGTCTCTCAGGCTGTCCAC	56.979	CCAAAGAAGTGGGAAAGAGA	56.961	182
CAN0573	JP453510.1	(TGATGG)6	CATCATTCACCCATGACATC	57.027	CCCAAGTACGGAATCAAATC	57.003	246
CAN0574	JP453530.1	(AAG)6	CAGGAAGGTTGCTCTCAAAT	56.987	AGTGGACTCGTCATCATCCT	57.043	193
CAN0575	JP453533.1	(CTGAG)5	CTCTTGTTGGCCTTGCTTAT	57.125	GGAGTGAAGTTGAAGGAGGA	56.838	172
CAN0576	JP453539.1	(GACGAAGAA)2(GAA)6*	AATCAATGGGAACCACTCAG	57.421	CGGTTCTGGATTTAGGAGTG	57.272	174
CAN0577	JP453541.1	(CAAC)6	CAGTCCACTGTAAACTTCTCCA	56.993	GGGTATTGCAGAGAGAGGAA	56.92	248
CAN0578	JP453544.1	(CAATAA)3	ATCTTCTGGTGGATCTGGAA	57.063	ACTTCAGCAGCTCTGCTCTT	57.158	210
CAN0579	JP453550.1	(ATG)6	CTCTCTTTCTCAGGCTCGAC	56.902	CTCATGCTCATCAAAGTCCA	57.306	180
CAN0580	JP453554.1	(GAATGG)4	CCTTGATCGCTTTGTTAGGT	56.974	TGCTATTGAGAGCAAAGCAC	56.839	205
CAN0581	JP453558.1	(AAAAAG)3	GTGATCCGAGCTTATTCCAT	56.682	AGAATCACACAGAGGCTTCC	56.864	173
CAN0582	JP453559.1	(AT)11	TTTCTCAGTCACACTTCGAG	53.912	TTGAGAGGTGGGTCTTTCTC	56.838	278
CAN0583	JP453562.1	(CCAAAG)3	TGTTGAGGAGCCTCTGAAAT	57.451	AGAGCATTGACCAAAGAACC	56.824	258
CAN0584	JP453568.1	(TCT)7	TCTACACCAGCACCACAGAC	57.191	TCTAGGAAGAGGCACCAAAC	56.987	281
CAN0585	JP453584.1	(ACTTCTATT)2t(CAAAAC)3	TCATCATCATCCCTCCCTAT	56.751	GGTCCATAGTTGGCTGATCT	56.626	221
CAN0586	JP453586.1	(AAGTGA)3	GCCCATCACTTAACATCCTC	57.043	CCTCAGGGACCAAAAATAGA	56.731	176
CAN0587	JP453591.1	(ATA)7	GCAGTGATGATTGGAGTGAT	55.943	AGTCCGAGTACAACAGGAGC	56.966	217
CAN0588	JP453594.1	(TCAAAA)5	CTGTGGGGTAGGGTTTACAG	57.057	ACACTTGGCACAACCAAAC	56.949	220
CAN0589	JP453595.1	(AAT)7	CTTGATGGAGAACCCAATTC	57.017	AGAGGACACCTTCTTCGTTG	56.939	236
CAN0590	JP453603.1	(AAT)6	AGGGAGAGAGAGAATGTCCC	57.269	TCTTCTGCACCACAGGTAGA	56.935	300
CAN0591	JP453603.1	(CCA)6	GGGTCAAAGGTGAAACACTC	57.032	CTTTCTAACTGCTGCTGGGT	57.237	109
CAN0592	JP453604.1	(CCTTCT)3	CGTCTTCACCTTCACCTTCT	56.939	TGTCCGTACAAGCCTTATGA	56.813	210
CAN0593	JP453607.1	(AAAGAA)3	GCCGATTTCAACAGTGCTA	57.425	TTATCCCCACTTTGCTCTTC	56.879	112
CAN0594	JP453612.1	(GAA)7	GGCTCACGTTCTCACTTTCT	57.095	CTGCGGCCATAAGTTATTCT	57.047	226
CAN0595	JP453612.1	(TTTTAT)3	GGCTCACGTTCTCACTTTCT	57.095	CTGCGGCCATAAGTTATTCT	57.047	226
CAN0596	JP453618.1	(CT)11	ACGCGTTCAACTCATTTCTC	57.95	CAATCGGTTTGGGATTAGAG	57.159	236
CAN0597	JP453618.1	(AT)11	CCCACCTTCATCACTTACCT	56.543	TCCATAGCTGGCCTAAAAAC	57.018	292
CAN0598	JP453641.1	(TTA)7	GAACTGCACCAGCAGAGATA	56.546	CCCAAATCTAACGGCTCTAA	57.023	283
CAN0599	JP453642.1	(TCA)7(TCATCATCATCG)2*	CATGTGATTCCTCAGTTCCA	56.967	GGGAAGCCACAATTTCTCTA	56.879	268
CAN0600	JP453648.1	(CTT)6	CCGTCTTCCTAAAATGGCTA	57.023	TCATCTGAGAACCAAGAGCA	57	230
CAN0601	JP453652.1	(TTTATT)3	CAGCAAAGACAGTGTACCCA	57.307	TTGCCTTCTCACATAACACG	57.346	297
CAN0602	JP453657.1	(AGGCAG)3	CGAAGTCGTCTGATAAGGGT	56.861	ATGATCTCGATCTCTGCCTC	56.888	275
CAN0603	JP453657.1	(GATAGA)3	CAGAGGCAGAGATCGAGATT	57.127	TGCGTCTGTCTCTGTTGTCT	57.051	161
CAN0604	JP453657.1	(GATAGA)3	CAGAGGCAGAGATCGAGATT	57.127	TGCGTCTGTCTCTGTTGTCT	57.051	161
CAN0605	JP453659.1	(TTC)6	CAATGGGAAAGAGAAGGATG	57.178	GCAATGCTGTTGTCTCTCTG	57.1	284
CAN0606	JP453665.1	(CAA)7	ACTCGAACCTAAGCACGAAC	57.078	CGTAAGGGGTTAGCTGAAGA	57.129	197
CAN0607	JP453673.1	(AT)12	TCACCATTCAGGGTTCCTAT	56.889	GTTCAATTGTTCACGGCCT	58.557	236
CAN0608	JP453694.1	(CTT)6	AGACGCCGCTTATGAATATC	56.98	GAATTTGGAGAAGCGAGAAG	56.756	123
CAN0609	JP453694.1	(TTC)6	ATGGCCTCCTTCTTCTTCTT	57.075	TGAGTAATCGCACTGTCACC	57.235	289
CAN0610	JP453725.1	(TA)9	TCTCAACAGAGCCAAAAGGT	57.514	TCCTGTGCATTAGATTGTGC	57.277	209
CAN0611	JP453730.1	(TA)10	GGAGATCGGTATGCGTAAAT	56.68	GCCAGTGATAAACTAGCTCCA	57.138	113
CAN0612	JP453731.1	(CT)9	CCTACACCAATTCCATTTCC	56.849	ACTAAGCACACAGCCAATGA	56.918	228
CAN0613	JP453733.1	(CT)13	ACAGAGGAGGCTCTTCACAG	57.15	CCGCTAGTGTGTTGAACTTG	56.992	166
CAN0614	JP453735.1	(TGTTGG)4	AAGCTCAGAAGCCACCTAAA	56.852	TATGGAACCCCATACAGACC	57.174	295
CAN0615	JP453740.1	(TTA)7	CCTGTAAAAGCCAAAGAGGA	57.1	AAATCTCACAAACAGGGTGG	57.485	171
CAN0616	JP453740.1	(GCTGAT)4	AAGGCGATACAGAGTTTTGG	56.974	TACCTCCTCCTCCTCTTCCT	56.971	239
CAN0617	JP453742.1	(GTAATA)4	TGTCGTTGATGAAGAGATGG	57.137	GCCACTTAACAAAGGTCCTG	57.331	280
CAN0618	JP453747.1	(TTC)8	CCAGAGCATGTGATGATGAA	58.125	CGAGGTGAGGAAGAGGAATA	56.925	280
CAN0619	JP453751.1	(CTT)8	TTTCTACCCCTACCCCTACC	57.036	GAAACCGTAGAGAAACCGAA	56.944	127
CAN0620	JP453751.1	(CTACCC)4	AACTTAACGGTGTGCCTCTC	56.923	GAAACCGTAGAGAAACCGAA	56.944	220
CAN0621	JP453759.1	(TAT)6	GGATAGCAGGAAGCCTAACA	57.062	TGAGATTGTACCTCTCCCCT	56.178	203
CAN0622	JP453759.1	(CTGAG)5	CTCTTGTTGGCCTTGCTTAT	57.125	GGAGTGAAGTTGAAGGAGGA	56.838	172
CAN0623	JP453781.1	(CTT)9	CAAAAGAAGAAACCACCACC	57.147	CTTGGGCTAGAACACGAAAT	56.974	235
CAN0624	JP453781.1	(CACCAT)3	GGGGAATTACAAGTTTAGGC	55.415	TGAGGTCCATTTGATGAGTG	56.967	197
CAN0625	JP453783.1	(TCCGAT)3	GATTCCCAATGCTCTTCAAC	57.17	AAGCTCTAGGGTTTCCGATT	57.06	191
CAN0626	JP453785.1	(CAA)8	CAAGCTGGTCTTTCCCATAG	57.425	GGATAAACTCAAAACGTCCG	57.217	151
CAN0627	JP453785.1	(CTT)9	CAAGCTGGTCTTTCCCATAG	57.425	GGATAAACTCAAAACGTCCG	57.217	151
CAN0628	JP453787.1	(GTGTT)4	TGTCGTACTCATTCATTGGC	57.113	GAATGAGGAAAACAAGAGCC	56.437	179
CAN0629	JP453796.1	(GAAAGA)3	AGGAATGGAGGATGTGAAGA	57.063	TGTTGATAGGCATTGTCAGC	57.277	294
CAN0630	JP453799.1	(AGTAGA)3	GAAGCAATGTGCAAGAGTTG	57.05	TGTCCAACATCAATACCTGG	56.788	207
CAN0631	JP453803.1	(CAG)6	AAGAATCCAAGAAGCACCAG	56.987	GTGCCATATATCCCATTGGT	57.087	258
CAN0632	JP453803.1	(CAG)7	AGTCTTCACAGCCCCTACAG	56.971	GCAATCTGTTTGTGTTGGAG	56.72	221
CAN0633	JP453810.1	(AT)9	AAGATTATTGGAGGGTGCAG	56.756	AGTGGTCGCTTTTCAGAATC	56.982	296
CAN0634	JP453824.1	(GAA)8	GGTGAGATTGTGGATTGGAT	57.191	GCAGCACCTAAATGCTCTTT	57.271	233
CAN0635	JP453824.1	(TGATGG)3	TAGGTGCTGCAATGGATATG	57.192	CTTTAGCCCTCTTACCCCTC	57.064	117
CAN0636	JP453845.1	(GGAGGT)4	TTCTTCCCTTGAAACCAGAG	56.961	TCCCTGATGTTTGTTCTCCT	57.131	136
CAN0637	JP453861.1	(TCT)6	ACCCTCATCACTTCTCCAAA	57.131	GGAAGTGCTTCTCTTAAAGG	53.518	223
CAN0638	JP453861.1	(GAT)6	CTCCTCCTTTAAGAGAAGCACT	56.221	TCCTCACCTCTACCCTGTTC	56.706	286
CAN0639	JP453861.1	(TAACCC)4	ACCCTCATCACTTCTCCAAA	57.131	GGAAGTGCTTCTCTTAAAGG	53.518	223
CAN0640	JP453876.1	(TAT)11	ACCCTTCTCTGGTTTCTTCC	57.279	GTAATGGTTTGGTCTTTGCC	57.062	234
CAN0641	JP453886.1	(AGA)8	CAAACCCTTAAAACCAGAGG	56.373	TAGAGCGGTGAACCTCCTAC	57.018	198
CAN0642	JP453918.1	(TGA)9	TGACTCTGGAGAAAGAGTCACA	57.642	CCCACAACCCTCATAATCTC	56.889	231
CAN0643	JP453918.1	(ATGGTA)3	GAGATTATGAGGGTTGTGGG	56.889	GGTCTGAAAAGAATAGCGGA	57.032	246
CAN0644	JP453953.1	(TCA)7	CGCTGGAGAGTAACACAATG	56.923	GCGAAAGTTGGTGAGAGAAT	56.982	103
CAN0645	JP453971.1	(AAT)7	CTTGATGGAGAACCCAATTC	57.017	GTAGGAGCAAAATCTCCGAA	57.032	291
CAN0646	JP453983.1	(TCA)8	CACTTCACTCATCTCTACCCC	56.265	CCTGAATCGATACCCATGAT	57.267	229
CAN0647	JP453986.1	(ATC)8	TACCTCAACCAGGTCCATCT	57.001	AGACAACAAACCCAATAGCC	56.662	242
CAN0648	JP453988.1	(CTT)6	GACCAGATCTCCATTGTTGTC	56.977	TTGTCGTCGAGATCGAGTAA	56.986	206
CAN0649	JP453999.1	(ATCG)5	GGACCCAAATTCCTCTCTTT	57.167	CGTCCTCTTCAACTTCCACT	56.939	209
CAN0650	JP454001.1	(ACA)6	ATAGCTTCACCTGCAACTCC	57.013	CTTACGAATGACCCATTTCC	57.003	188
CAN0651	JP454002.1	(TCC)7	CACCGGCTTCTCTTACACTC	57.544	TTCAGCATAGTCAAGAGGCA	57.15	280
CAN0652	JP454008.1	(TGA)6	TGTTAGACGATGGTGGTGAG	57.071	CCACCCAGTTCTATCACACA	56.902	289
CAN0653	JP454008.1	(ATA)10	GCATTGTTCTCAGGGCTTAT	56.904	ACCCAAAGCTAAAACAGGCT	58.009	216
CAN0654	JP454008.1	(CCGTCG)4	AATATGATCGGACCGGTTAC	56.374	AACAACCCAACCAAGAAGAC	56.575	207
CAN0655	JP454011.1	(GAGCCG)3	GGAATCTGATCGCCATAATC	57.022	CGTACTTCTTAGCCAGCTCC	56.882	285
CAN0656	JP454015.1	(TCT)6	TCGTCCAAGTCTTCCTTTTC	56.956	AGCTGAGAAGGTTTTGATGG	56.987	220
CAN0657	JP454021.1	(GACGAAGAA)2(GAA)6*	AATCAATGGGAACCACTCAG	57.421	CGGTTCTGGATTTAGGAGTG	57.272	174
CAN0658	JP454029.1	(TA)9	ACGTTTCAGATCCCTACCAA	57.113	TTCTTCCTTCCTTGACCTTG	56.961	212
CAN0659	JP454030.1	(AGA)8	AGAACGCTTCTACCGATCAC	57.013	TTCACCTTCTTCTTCTTCGG	57.117	280
CAN0660	JP454030.1	(GAA)7	AGAACGCTTCTACCGATCAC	57.013	TTCACCTTCTTCTTCTTCGG	57.117	280
CAN0661	JP454031.1	(ACA)7	TTCAGGGACTGTTGATGATG	56.967	CCAGACCTATACCGAACACC	56.987	228
CAN0662	JP454036.1	(AG)10	GGGGCTTGTATATGAGCAAT	56.68	ATTTTGCTACAATGTGGCCG	60.886	131
CAN0663	JP454041.1	(TGG)8	CATCACAGAGGACCCTTTTC	57.131	GTCTCCACCACCAATCTTTC	56.964	300
CAN0664	JP454041.1	(AAC)6	GATGATCAGGGTGGTCAAAT	57.191	ATCCACAGCCACCATATTCT	56.915	211
CAN0665	JP454043.1	(TCCTTC)3	CCAAATCGATAACCTTCCTG	57.159	ATAGGCATCAAACTGCTTCC	56.904	246
CAN0666	JP454065.1	(CCTCCA)3	CCTTTAGGTGCTGCCAGAT	57.908	AGCATTAGGGAGTTTTGGTG	56.822	114
CAN0667	JP454065.1	(CCCCAC)3	CACCAAAACTCCCTAATGCT	56.822	GAGCCCTTGACTGATTGTCT	56.864	288
CAN0668	JP454067.1	(TCA)6	CTTGGCTACTGCCTTCTCAT	57.173	GGTTTAAGGCCAAGTCTTCA	56.944	251
CAN0669	JP454067.1	(AAC)8	TGAAGACTTGGCCTTAAACC	56.944	AGAAGTACCTGGGCTGAGTG	56.971	176
CAN0670	JP454080.1	(TCA)6	TGCTTCTACCGACGTCCTAT	57.452	CAAGCGTACTTTCTCCCAGT	57.083	227
CAN0671	JP454088.1	(AACCCT)3	TCTCAAAGCCCTACCATCTC	56.92	AGCTGGAACAAGTCCTTGAC	56.934	265
CAN0672	JP454091.1	(ATA)7	TGCAGCACCAACTTACTTTC	56.587	GCATTGTATTTCCCTTCCAC	56.998	300
CAN0673	JP454100.1	(AG)13	TGAAGAGAGAGAACCCAACC	56.838	TATCTCACCCTACCTGGCTT	56.35	260
CAN0674	JP454103.1	(TCATGA)3	TACCAATGGTGTGGATGAAG	56.788	TAGGGTGAACACCATCAGTG	56.902	284
CAN0675	JP454115.1	(GTCCCA)4	CCTAGAGGGAACAATCATGG	57.052	CTGAAATTCACCCTCCAATC	57.017	294
CAN0676	JP454116.1	(TA)10	TTGACACGAGTGATGGTGAT	57.4	ACACGTAGCAAGAGCAACAC	56.554	250
CAN0677	JP454118.1	(GTGCTG)3	GAAGAACAAACCACTCCACC	57.032	CTTGGAGAATCAAAGCCACT	56.987	251
CAN0678	JP454120.1	(TTTC)5	GGCTGTAAAGGAAAATCCAC	56.29	GCCAAATGAGTTGACCAAAG	58.201	140
CAN0679	JP454120.1	(AGAGAA)3	CAACGAGTTATTGCCCTCTT	56.974	CACTCTCCATATTCAACCCC	56.889	221
CAN0680	JP454121.1	(CCA)6	GGGTCAAAGGTGAAACACTC	57.032	CTTTCTAACTGCTGCTGGGT	57.237	109
CAN0681	JP454121.1	(TCT)6	AACCTGCTTTGCCTGAATAC	56.969	GACAGCAATAAAGGTGTCCC	57.109	292
CAN0682	JP454122.1	(GAAGAT)3	TAATCCCTCTCAAAGTTCCG	56.884	TTCCCGATCCAACTCAGTAT	57.047	217
CAN0683	JP454122.1	(TGGAAA)3	GATGGAGATGGAAGAAATGG	56.949	GGCACTATGTACACAAAAGC	53.414	276
CAN0684	JP454125.1	(AAG)6	TGAAGTGCCTACTGCAAAGA	57.217	CCACAGAATCTTCTCCGTCT	56.87	242
CAN0685	JP454126.1	(AGATGA)4	GAAGATGAGGAGGAAGACGA	56.932	CTTCATCCAACACTTCCTCA	56.18	217
CAN0686	JP454130.1	(TTA)6	TAGATATCCCGGAAGAGCAG	57.003	TCCCATAGAAGAAAGTCCCT	55.379	237
CAN0687	JP454141.1	(TCCCCT)3	GGGTCAGTCAGTGGAGAGAG	57.309	AGAGAACAAGGAAGACGACG	57.1	187
CAN0688	JP454142.1	(ATC)6	GAGAGAGAAAGAGAGAGCAA	51.414	GACGTCGTTGTTGTTGTTGT	57.034	188
CAN0689	JP454142.1	(CTT)6	GAGAGAGAAAGAGAGAGCAA	51.414	GACGTCGTTGTTGTTGTTGT	57.034	188
CAN0690	JP454142.1	(AAC)6	CCAGTCGAATTCTCCTTCTT	56.033	AGATAAAGCGGTGACCTGAG	57.018	233
CAN0691	JP454142.1	(AGCCCA)3	TCGGTAGCAAGAGATCAACA	56.986	GACCAGACTCATCCAAAACC	56.964	219
CAN0692	JP454146.1	(TCAATC)3	CCAATCATGGAACCTTCTTC	57.017	GGGATTGAGAGTGAGAGTGG	57.183	111
CAN0693	JP454147.1	(AT)9	CCAACCGAAGATTCTGTCTC	57.292	AAGCCAGTGAACTATGAGCC	57.013	263
CAN0694	JP454148.1	(CAA)6	TATGAACGACGACATGAACC	56.948	AAGTGTTCCGCTTTTGAGTC	57.048	199
CAN0695	JP454155.1	(TAA)7	TCTGATCCAGCTTCTAGCCT	56.824	TGACACCGTGTAGTAGTGGG	57.007	221
CAN0696	JP454156.1	(ACGGCG)3	CCGCTTAACAACTCTTCTCC	56.699	CCAGCTAGAAATGTCCCAAT	56.756	213
CAN0697	JP454162.1	(CGGCGA)3	ACTGACTGAATGGAAATCGC	57.735	TGGGAGTATCAAGCCCTAAG	56.914	271
CAN0698	JP454162.1	(AAACCC)3	CGGTTTCAGGATCAGTTCTT	56.83	TGGGAGTATCAAGCCCTAAG	56.914	191
CAN0699	JP454168.1	(CT)11	TCCCACACAACTCATTCAAG	57.038	GAAAGGTTGAGAGGACGAGA	57.001	142
CAN0700	JP454168.1	(CAACAG)4	CTTAAGCAGCAGCAGAAACA	57.07	GGAACTGCCATATTTGAACC	56.998	233
CAN0701	JP454170.1	(TGAAGG)3	TGATGAACAAGGCAGTTCAG	57.374	CTTCCTCTCCATCATCATCC	56.994	185
CAN0702	JP454175.1	(GACGAAGAA)2(GAA)6*	AATCAATGGGAACCACTCAG	57.421	CGGTTCTGGATTTAGGAGTG	57.272	174
CAN0703	JP454176.1	(ATC)6	GGGAAAAGCGCTTAGACTTA	56.484	CTTGGTGAGGTTGTTGAGGT	57.611	286
CAN0704	JP454176.1	(CAA)6	TCGTCTTCGCCTTCTTACTC	57.298	TAACAGAGTTGCACCTTGGA	56.891	217
CAN0705	JP454178.1	(CTT)7	TAACCTCCCCAACCTCAATA	57.007	CGAGATTAGAACCAGAGGGA	56.925	212
CAN0706	JP454191.1	(CAC)6	AGATCAGATCCACCTGGAAA	57.063	CAGCGTTCTTGATGATCTTG	56.986	171
CAN0707	JP454191.1	(CAT)6	TTCCATTCATGTATAGGCCC	57.367	CCCTCATGTATGTGGAACAC	56.171	298
CAN0708	JP454191.1	(ATCAG)4	ACACACACACTCGTCTCAGG	57.144	CAGCGTTCTTGATGATCTTG	56.986	270
CAN0709	JP454192.1	(GTCA)5	GGGTTAGACACGGCATAATC	57.028	GCTCCATTTGCCCATTATAG	57.223	262
CAN0710	JP454201.1	(AAT)9	CCAAGTTGCTGAGGAGTTTT	57.053	CACCACTATAGCAGCACCAG	56.955	195
CAN0711	JP454206.1	(CTT)6	CATCCAATTACTCCAAACCC	56.849	GGAATTCTGACGATGGTTTC	57.012	155
CAN0712	JP454207.1	(TCTT)6	CCAATTTCACTCACTCACCA	57.038	GCTCAGTTACTCTCCCCAAA	56.987	296
CAN0713	JP454209.1	(GAA)8	CCTCCCTCTTGTCTCTCTCC	57.973	AAACACCACAGCATCAACAC	56.963	264
CAN0714	JP454210.1	(AAC)7	CACTTGGTGCTGTGAAGAAG	57.007	GGTTTCCTTCAGTCTCGGTA	56.83	111
CAN0715	JP454212.1	(TGA)6(TGGGAC)3	ATACCCTTACCACAACCCAA	56.792	TCTTCCCATCAGCTTACTCC	56.92	209
CAN0716	JP454213.1	(ATGGGG)3(ATGGGA)5	TCACCTCAAATGGTGATGTC	56.789	GAAACCGAAGAAGAAGTGGA	56.956	299
CAN0717	JP454224.1	(CAC)6	ACGCACACAGGTGTATTCTG	57.169	GCTCATGTTTTTGAGGGACT	56.824	300
CAN0718	JP454228.1	(CACAAT)4	CCCCATCCCTATTCTTACCT	56.974	TTGAAGGAACTCGTCTCTCC	57.001	254
CAN0719	JP454230.1	(CAGCAA)5	GCTCGATCAGACAAGGGTAG	57.482	GGATCACTTCCAACAAGTCC	56.964	273
CAN0720	JP454241.1	(CCT)7	TTCATCTCCTCCACTTCCAT	57.063	GATTACGTGCCAGATTCACA	57.113	151
CAN0721	JP454241.1	(CTA)6	TTCATCTCCTCCACTTCCAT	57.063	GGGGAATAACAGTTGCAGTT	56.662	237
CAN0722	JP454247.1	(AAG)6	GCTAGTTGGAAGTCCCTTGA	56.987	TCCAGATTTCTGGGTAAAGC	56.879	183
CAN0723	JP454253.1	(CTACCA)3	GGTTAGAGCTGAAGGTTGGA	56.987	TGCTTAGACATAGTTGAGGAGG	56.307	186
CAN0724	JP454254.1	(TCATAA)3	AAAGAGTTGGCAGTACTCGG	57.083	ACGAACCAAGTTTCGAGAGA	57.514	289
CAN0725	JP454257.1	(AGA)6	TCGTTTGCCTCACGTACA	57.217	GAAGATTGGAGGTGGTTGAG	57.131	152
CAN0726	JP454263.1	(TGATGC)3	TACGACTACAAGGCTGGTCA	56.923	GACAATGGACTGGGTTTCTC	56.964	204
CAN0727	JP454268.1	(GGA)6	CAGAGATGGAAGGAATGGAG	57.23	GAATCCAAACGAGTAATGGG	57.003	196
CAN0728	JP454275.1	(TCTTCA)4	GGCTATACACCATAATCACC	52.038	GCATCAAAGGGTAAACGACT	56.817	244
CAN0729	JP454279.1	(AAGTTC)3	TCACTGGTTCAACAAACCAC	56.935	AATGAGGCGTCATCTTCTTC	56.915	289
CAN0730	JP454280.1	(AGAGGA)3	GAAATCACGTGTGAGTGGAA	57.033	CTGAGTCATTTGCGGTGTAG	56.923	230
CAN0731	JP454284.1	(AAC)7	TGCACCCATATCATCCTACA	57.346	TAGAAGCCTCTTCATCCACC	56.92	290
CAN0732	JP454284.1	(ATC)7	TGCACCCATATCATCCTACA	57.346	TAGAAGCCTCTTCATCCACC	56.92	290
CAN0733	JP454290.1	(TCT)6	AGGATGGAAATGGTATGGAG	56.373	ACATTAAACTTGCTCTCCGC	57.121	214
CAN0734	JP454290.1	(TGA)6	GCGGAGAGCAAGTTTAATGT	57.121	TCTGATGATGTGGTTCCAAG	56.967	286
CAN0735	JP454302.1	(TCT)6	CCCACTATCACAAACCACCT	57.357	CAAAACGGGGTCTTCTTCTA	56.949	169
CAN0736	JP454315.1	(GAGCAT)3	GAGAGAAAATGGACTCCACG	57.292	GAAGGCAATCTTTCGAGGTA	57.032	134
CAN0737	JP454318.1	(AAT)6	TCCTAGTGCAAAGGAAGTGA	56.063	CATTGGCACACTCAATAACC	56.483	299
CAN0738	JP454319.1	(ATA)7	ACTCCTGCTCAACATTGTCA	56.759	AAGTGACTGGTTCTCTTCGG	56.939	203
CAN0739	JP454320.1	(TAATGG)3	CAATCCCAGCTCTCATCTCT	56.964	GAACGACCGGTGAGTTTATC	57.109	271
CAN0740	JP454334.1	(AAATTC)3	GGACTCATTTTGGCTCTTGT	56.824	GTCGTTTACGAGTTTGGGTT	56.73	268
CAN0741	JP454339.1	(TCTCTG)3	GGGAAATCTGTTTCTTCCTC	55.333	CTGTTTCAGCTTCCACAAAG	56.14	299
CAN0742	JP454342.1	(TCAATC)3	GAAGAAGAGTGGCGATCATT	56.915	CCTCTTGCGAGTAATTCCAT	56.909	266
CAN0743	JP454343.1	(TGA)6	ATTCTCTCTGCCTTTTCCCT	57.075	GGGATGAGCTTCAAATCCTA	56.813	241
CAN0744	JP454349.1	(ACC)6	CCTATAGCTCCAAAGCCAGA	57.217	AAAGCCACATGGCTAGTAGG	57.004	260
CAN0745	JP454436.1	(ATG)9	CCTTCTCATGACCAAAAACC	57.083	GCTAGCAAAAGGAGTCCATC	56.625	240
CAN0746	JP454463.1	(CCTCAG)4	GAAAGTGAAGCTAAGCCTGC	56.999	AGATTCCACCTCCTTAGGCT	56.954	273
CAN0747	JP454478.1	(CT)9	TTGGACCAAAGGAAAGGAG	57.696	GCGTTTCATGAGAAGAAGGT	56.982	157
CAN0748	JP454508.1	(AGA)6	CATTGATGCTCATGAGGTGT	56.995	TCTCTTCCAACTTCGACTCC	57.001	287
CAN0749	JP454508.1	(TTA)6	TCGTTGGTGGGATTAGAGAT	57.047	GCTGTACACCATCACTCTCTTT	56.071	221
CAN0750	JP454526.1	(AGT)6	ACAGCAGTACCCCAGATGAT	57.028	GAGATCATAGACGATTCGGG	57.139	238
CAN0751	JP454538.1	(GAATGG)3	TGCACCATAGAGAACGAAGA	56.986	CAGCTACATGTTTTGGGGTA	56.209	217
CAN0752	JP454565.1	(TGATAA)3	GGTGGCAGAAGAAAAAGCTA	57.246	GTAACCAACTGGAACTTGGG	57.022	175
CAN0753	JP454589.1	(AAC)6	AGCAACTTGGAGAAGACACC	56.934	GATTTCTATGTCGCCTGCTT	57.058	184
CAN0754	JP454615.1	(GGA)6	GAGGACTTTCCCAATGTTTG	57.083	CAGGTGAATGTGGTGGTAGA	56.902	295
CAN0755	JP454648.1	(ATA)10	ACAAGCAGCTATGGTCATCA	56.848	CTTGGCGTGAGTAGTGATTG	56.923	190
CAN0756	JP454648.1	(TCGATG)3	CCTCTGAAATGGCTTACAAC	54.959	CCACGGCTAGAGAAGACAAT	57.018	256
CAN0757	JP454653.1	(TG)9	GGATAACGTTTTCGTTGCTG	58.294	GTTCCAGGTGTCAACAGTCA	56.983	183
CAN0758	JP454658.1	(ATA)8	GTAAGGTTAGCCATGCGTTT	56.958	GCCTTGAAGTTCTCCATTTC	56.437	182
CAN0759	JP454684.1	(TCA)7	ACCGAACAGAGCATTGTGTA	56.753	TGGCTTGACTAACCATCATC	56.11	135
CAN0760	JP454726.1	(TC)9	TCAAACTCACACACTGCTCTC	56.538	AGACCGAATCCCTTCTTCTT	56.924	269
CAN0761	JP454727.1	(TAA)6	AGCTTTGGAGTGGTGTTGTT	57.29	GGCGCTCTACACTTTGTTCT	57.233	271
CAN0762	JP454737.1	(TTC)6	CTTCTCGAACTCACTCGACTC	56.822	AGCATTTGAGCTAATCCGAC	57.058	278
CAN0763	JP454755.1	(ATC)7	TCGCCTGATCCTACTTCTTC	57.078	CTGACGTGTCCTCATGAAAT	56.034	234
CAN0764	JP454757.1	(ATA)6	GCCGCACTTACTTCCATTAT	56.895	TGTTGCTGGTTACGAGGATA	56.813	140
CAN0765	JP454762.1	(GAT)6	ATAGTCACCGTCCGATTCAT	56.915	AAAAGCTGAACTGGATCGTC	56.982	289
CAN0766	JP454766.1	(TGA)6	TGTTGAACCACACTTATCGG	57.023	CCGAACTCTCTGACTTCGTT	57.1	249
CAN0767	JP454769.1	(CT)9	GTGCTGGAAGTCAAAACCTT	56.892	ACCTACCACACACTGCTTCA	56.696	133
CAN0768	JP454772.1	(TAA)8	CCACTTTTCTCCATCTCATC	54.636	CCAGATTCCATCCAATTCTC	56.949	217
CAN0769	JP454772.1	(CATCT)4	CCCTCAATCAATACACACTACC	56.116	CCAGATTCCATCCAATTCTC	56.949	237
CAN0770	JP454778.1	(TGGTGA)3	TTAGAGAGGGCCGTTAGATG	57.066	GACACGTTCAAATGACTGGA	57.033	147
CAN0771	JP454780.1	(AAG)6	ATGGCGAAGAAGAAGGAAG	57.065	TGCCCACAATCTAGAACTGA	56.821	265
CAN0772	JP454786.1	(AG)17	TGGACTTGTTGATGTGGGTA	57.342	CCAGCTTTGGAAACCATAAC	57.217	185
CAN0773	JP454789.1	(TCT)10	ATTTTCGACACCTTCCTCCT	57.704	TCATCGGAGGAGAGAAAAAC	56.889	244
CAN0774	JP454794.1	(GAAGCT)3	CGTTTCGCAAACACTGTAAC	56.943	AAGCCAGAGTGGAGTTTGAG	57.1	266
CAN0775	JP454799.1	(AAC)6	CAAGTACTAGACTCTCTCAGCA	51.742	GAATCCAGGTGGGACACTAC	56.832	106
CAN0776	JP454799.1	(TCA)9	TGCAGAGCATTCAAGAAGAG	56.853	TGATGAGGATGATGAGGTTG	56.894	212
CAN0777	JP454799.1	(AAT)7	ACAACTGATTGGAGAGCGTT	57.384	GCATTCAATCTGTTCCCTTC	57.17	227
CAN0778	JP454799.1	(ATC)6	ACAACTGATTGGAGAGCGTT	57.384	GCATTCAATCTGTTCCCTTC	57.17	227
CAN0779	JP454800.1	(GA)9	GATGGGATTGCACCTAAAAC	56.998	GGGTTTCTTGCCGTTAAGT	56.804	299
CAN0780	JP454800.1	(GCAACA)4	TGGTGCCAGTTACAAGTACG	57.282	AAAGGAGCTACTCCCAGGAT	56.954	220
CAN0781	JP454805.1	(TC)15	AATTCGACGGTAAGATCTCG	56.909	CGATTACTACCCCTTCATCG	57.188	245
CAN0782	JP454813.1	(CAT)9	AGAGAAGACCATACCCCACA	57.001	TCAGCTTCGGTAGACAATCA	56.986	182
CAN0783	JP454817.1	(ATC)9	AAGGCCATGAAAACAGAGAG	56.987	TACTCTGTAACGATGGACGC	56.385	112
CAN0784	JP454822.1	(TC)12	TAAACCTCTCTCCCTCTCCC	57.373	CAACAGAAGAACCAAAACCC	57.147	259
CAN0785	JP454822.1	(AAC)6	CTCTCTAATTTCCATGGCG	55.918	GAGAGAAAAAGATGGGACGA	56.889	250
CAN0786	JP454825.1	(CAT)7	TATCATAGGTGGTGGTGGTG	56.654	ACATCCCAAATGGAGGACTA	56.889	119
CAN0787	JP454827.1	(TGA)7	TTAAGGCAAAGAGTTGGGAC	56.944	TAGCAACCCAAATCCTCTTC	56.879	225
CAN0788	JP454828.1	(TTC)9	CCTAGTTACGGGGGAGATTT	57.181	GGAGTCTAAGGTGGCAGAGA	57.032	208
CAN0789	JP454887.1	(TCTT)5	CCAAGTGGTATGGTCCTGAT	57.292	GAAGTCTTCTGGCTTCTTGC	56.855	254
CAN0790	JP454908.1	(TTTC)5	GGCATATTCCTCTGCTCCTA	56.998	TTCATGAGCCTTCTGATCCT	57.387	140
CAN0791	JP454967.1	(ATT)6	GTCGAGAGGCAAAGAAAGAA	57.268	GGATGGGACACTTGGTAGAG	57.001	239
CAN0792	JP454983.1	(TC)14	TGTTTTACTTGGGGGTGTCT	57.022	GAGCTTCTATTCCTGCAACC	56.625	274
CAN0793	JP454997.1	(ATA)7	CCCCCATTCAACAAAAGTAG	57.071	ATCACTAGCTCAGGTGGTCC	56.733	188
CAN0794	JP455013.1	(TAA)6	GCAAGAATTTGAGGTGGAAG	57.393	CCTCAAAGATTGACCACTTG	55.728	292
CAN0795	JP455036.1	(AAAGAG)3	AGAGGAGTGTTGATGAAGCC	56.864	CATCTGAGCTGGATTTCACA	57.306	300
CAN0796	JP455055.1	(CAACAG)4	CTTAAGCAGCAGCAGAAACA	57.07	GGAACTGCCATATTTGAACC	56.998	233
CAN0797	JP455072.1	(TTA)6	ATATGCTCGTCAAGAAGGGA	57.36	ACTGAATCCCTCGTGTTTGT	57.064	165
CAN0798	JP455090.1	(AAC)7	TGCACCCATATCATCCTACA	57.346	TAGAAGCCTCTTCATCCACC	56.92	290
CAN0799	JP455090.1	(ATC)7	TGCACCCATATCATCCTACA	57.346	TAGAAGCCTCTTCATCCACC	56.92	290
CAN0800	JP455105.1	(TTG)6	CTGGGACTTTGTGATTGTGA	57.038	AGTTACCTTTGGCTGTGAGC	57.078	256
CAN0801	JP455105.1	(GAA)7	GAAAGTCCATGCGAGAAAAC	57.39	TCTTCATGTGAAGCAGGAGA	57	263
CAN0802	JP455118.1	(TTC)9	CTTTGAAGGAGGGCATATTG	57.309	CTTCAAAACCTTCTGGCACT	57.053	210
CAN0803	JP455145.1	(AAAGAA)3	AGATATCGTGTTAGGGGCTG	56.786	CTAAAATTGAGGCTGCAGGT	57.125	287
CAN0804	JP455270.1	(AAT)7	CTTGATGGAGAACCCAATTC	57.017	ATAAAAGGGGACAAGAACCC	57.003	139
CAN0805	JP455368.1	(AGATGA)3	GAACAATCTGCTGGTGATGA	57.133	TGTAAAGCTACAACCCCACC	57.606	279
CAN0806	JP455383.1	(TC)10	GTTCGAGGTTGAACAAGAGG	57.357	AGCTCCAAACCAGCTGAATA	57.575	287
CAN0807	JP455395.1	(CT)13	CTAGTTACGGGGGATGTTTG	57.1	GTAAGGCGAAAGTCAACGAT	56.969	179
CAN0808	JP455431.1	(CT)10	CCAGAAAACTACGAATTCCACC	59.871	GGGGAATTGTGATAGAAGCA	57.61	259
CAN0809	JP455484.1	(TTTTTC)3	TAAGCAGTAACCCTGCAACA	57.039	CATCCAAAAGAGTTTCCTCC	56.286	137
CAN0810	JP455508.1	(ATGGA)4	CTAAGAAGTCACCCGCAGTT	57.083	TGAGCTACATCACATGGACA	55.982	222
CAN0811	JP455530.1	(GAT)8	CTTGTTCAAGGCAGTCACAG	57.007	TTTCCTATTCCTGGAACACC	56.569	228
CAN0812	JP455530.1	(CAA)6	ACTGCCTACCACCACTGAAC	57.639	AGTAAGCCGAAGCTCTTTCA	57.004	146
CAN0813	JP455630.1	(TGT)8	TCTGCATACTCTGCTTTTGG	56.684	CACCAAGTTTCCCATTTCAC	57.894	231
CAN0814	JP455649.1	(ATC)9	AGCAGCAGGAAGAAGAAGAA	57.018	GTGCAGAAGAAGTCTTGGCT	57.255	269
CAN0815	JP455693.1	(GATTGG)3	TCAGCTTCTACTGGAAACCC	56.987	CAAAGCACCAAGCACATTAG	57.039	228
CAN0816	JP455721.1	(TTTATT)3	GCAATTTCTACCAAGCCTGT	56.969	AAGAATTATTCCAGTCCCCC	56.941	161
CAN0817	JP455730.1	(GGAGCT)3	GCAAGAGATCCTGGCATTAT	56.838	GATCAAAACGCTCAACACAG	56.886	238
CAN0818	JP455746.1	(ATC)6	GGTGAAGTCTGGCAACAAA	57.189	GGTGTGTCCCCATTATCTTT	56.279	108
CAN0819	JP455810.1	(AT)9	TGAGAGGATCATTGTGGTTG	56.967	CTGTGTGGATTGGTTTCTGA	57.038	158
CAN0820	JP455826.1	(TGCATG)3	TTGTTTGGACAGCAAGTCAG	57.44	TCCTTTCCACCGCTATTAAC	56.87	236
CAN0821	JP455860.1	(AGGAGA)3	GTTAGAATCCCATTTGGCTG	57.155	GTTTCGAAAGTTGAAGGCTC	56.662	300
CAN0822	JP455876.1	(TGTA)5	CACAGGTCTATGTGGATGGA	56.829	CACACTGCTTTCTGCATTCT	56.62	247
CAN0823	JP455947.1	(TC)11(TCTCTCT)3*	GGGACCTCAAATCAAACCA	58.317	ATAGTCTCCATTTCCAGCCA	57.204	203
CAN0824	JP455952.1	(TCT)6	GTTGTTGGTCACATTCTCCA	56.863	CAAGAGGAATTGTAATGGGC	57.155	125
CAN0825	JP455967.1	(GTAATG)5t(TAATGG)3	GAGACAATGAGGATGGAAGG	57.063	AATCAGATGTCGAACCACCT	56.996	204
CAN0826	JP455998.1	(TACTGC)3	GAGAGAAAGGGAGTTAGGGG	56.929	GGCTTAGTCGTCGGTGTAGT	56.953	190
CAN0827	JP456078.1	(AAT)13	GTATGATGCTGCAATGGGTA	57.029	GAAAGGTGTGAGATTTGGCT	56.824	258
CAN0828	JP456105.1	(TAGA)7	TTTTCCACTGACTCTGCTCTC	57.242	GCAGTATCAACACCCATTCA	56.948	174
CAN0829	JP456157.1	(TC)12	TCAAAGGAGTGGAAGAAAGG	56.961	TGACCAATGCTCTCTCTGAA	57	245
CAN0830	JP456159.1	(TCAAAA)3	GCGATCTAACAAAGCTAGGG	56.78	AAACGTCGGTGAGAAGAGAT	56.407	163
CAN0831	JP456216.1	(CAGAAC)3	TCTACAAGGAAGGAGTTGGC	56.987	TCGAGTCTCTTCTTGAACCC	57.001	266
CAN0832	JP456281.1	(AAG)8	GCCTAGTTACGGGGGATATG	58.418	ATGGTGGTCTTGCAACCTAT	56.982	198
CAN0833	JP456296.1	(TTTCT)4	CACTCTGTCAAAGCGATGTC	56.93	AACACTCTCCACAACCCCTA	57.069	183
CAN0834	JP456331.1	(TTTC)5	GGGCAAAGTAATAGCTTCTCTG	57.381	ACCTCCTTGGCCTAACTTTT	56.976	289
CAN0835	JP456337.1	(ATT)9	ACTACCTTGCGAGAACAACC	56.923	GGGACTGGTGATAAGACGAC	56.996	193
CAN0836	JP456377.1	(GA)15	CCTCCAATTCCATCTTCTTC	56.214	GGTCAAAGCAGCTATCGAAT	57.058	148
CAN0837	JP456452.1	(TGCTAG)3	GCTTTACCGAGCACTGGAT	57.907	GCCTGCAACATTGTCATTAG	56.807	115
CAN0838	JP456472.1	(CAAGAA)3	TCTCTATCGTCTCCACCTCC	56.799	TCCGTAAGGGTTAGACTTGG	56.827	243
CAN0839	JP456476.1	(AGAGAA)3	AGAGTAACGGTGGACGATGT	57.095	GATTCTTCGATTGCTTCCAC	57.327	290
CAN0840	JP456493.1	(GAGGAT)5	GCTCCCACAGAAGAAATCAT	56.755	CCTTTCAGAGAGTCGTCGAT	57.032	269
CAN0841	JP456502.1	(TGC)6	AAAGGGAGCAGTGGTTGTTA	57.331	CACCCTTTGCAGAAAGAACT	57.053	197
CAN0842	JP456550.1	(TCA)6	TAGAGCCTTCTTCTGGGATG	57.083	TTGTGATCCAACCAGCATAC	56.948	293
CAN0843	JP456603.1	(AAG)6	GCTAGTTGGAAGTCCCTTGA	56.987	CTGTTGATTGCTGCTTTGTC	57.05	201
CAN0844	JP456609.1	(TGT)7	GGCCAGTCAAGTTTCCATAC	57.109	TGGCCTTTCTTAGTGACACC	57.797	242
CAN0845	JP456699.1	(CAA)8	CTCAAATCCTCCTCCATTTG	57.178	CAAACTCCTCATCTTCCACC	57.131	218
CAN0846	JP456699.1	(CTT)9	TGACAGACTTTCCATGCTCA	57.883	CTTCCATTCCTTCTTCTTGC	56.6	284
CAN0847	JP456738.1	(CAC)7	ACGGGGACTACTCAACTCAA	57.228	AGCTGGTTAATGGGAGAGTG	56.861	125
CAN0848	JP456779.1	(TTC)6	CAAGCTGAAGCAACACTCAC	57.169	CTTCCATTATCCGACCACTC	57.047	254
CAN0849	JP456804.1	(AGAGGA)4	AGGGCAATTCTGTGACTAGC	57.013	AGTAGATCCAAGAGGGAGGG	57.25	295
CAN0850	JP456806.1	(TC)9	TACCCTCCTCCTACTGTCCA	57.167	AAAAGTCTCACAGGCTCAGG	57.1	103
CAN0851	JP456837.1	(TCA)6	GCACTGACAAAATTGCTGAC	56.88	CACACCCATTTGTGCTAAAG	56.722	239
CAN0852	JP456866.1	(TTC)6	GTTGGATTCATTAGTTCCCG	57.003	GCACATACCCCCATTTCTAC	56.874	283
CAN0853	JP456875.1	(TTAA)5	ACCACCACATCCACAAGTTT	57.74	CGGACATAGTTTGAGGGAAC	57.113	167
CAN0854	JP456878.1	(TAAT)5	CATCCCAGCCATTACTTTTG	58.093	AGACTCACAATTGACCCCAT	56.832	184
CAN0855	JP456891.1	(TCGTCT)3	AAAGTCCTCCTCTTTCGCTT	57.285	GAAGAAGATGACACGTAGCG	56.089	295
CAN0856	JP456922.1	(ACT)6	GAAAGGAGAGCTTCAGGTTG	56.702	CATGAATAACTTCCAGTGCC	55.67	294
CAN0857	JP457016.1	(TAC)7	AAGAGGCCTACTGCTGAGAA	56.892	GTCAAGTTTGAACCCGTCTT	56.734	294
CAN0858	JP457016.1	(GAT)8	AAGAGGCCTACTGCTGAGAA	56.892	GTCAAGTTTGAACCCGTCTT	56.734	294
CAN0859	JP457028.1	(TCT)7	CAAGCCCTGGACGTATCTAT	56.786	ACTCCATCGTCATCTACCGT	57.028	196
CAN0860	JP457035.1	(TG)13	AAGAGCCTCCCTTATCTGCT	57.253	CTTTACTTGATCCCCTCCAA	56.731	226
CAN0861	JP457068.1	(AAACCC)4	GCTCTTCAATTCACATCCCT	56.755	CTGCAATCCTTGAGAGTCCT	57.032	242
CAN0862	JP457088.1	(TAG)7	CCAGGATTTCATCTCCAGTC	57.063	CCTTGGTACATTTTCAACCC	56.914	119
CAN0863	JP457114.1	(GA)9	CATACAGGCTGGCAGTTTTC	58.379	GCTTCCATACTGATTGGTCC	57.043	236
CAN0864	JP457132.1	(CAT)6	TAGGCCAATTCTCATACCGT	57.184	ACCAGGTCCTGAAGAAAACA	57.198	119
CAN0865	JP457143.1	(TCTCTCTTC)2(TC)9*	CTTCTCTAATCCGATTCCCA	56.818	GAACGAAGAAAACCCAGAAG	56.514	206
CAN0866	JP457162.1	(CTG)6	TAGAACATGCTCTCTCTGCG	56.886	TAAAAACCTTACTGGACGCC	56.933	124
CAN0867	JP457218.1	(CTGCCA)3	GCTTTGTTTGCTCTCCAGAT	57.139	GTTTGAATCCGTGGATTAGC	57.151	214
CAN0868	JP457259.1	(TTC)8	AGATCCGATCGTTCATCTTC	56.685	CTCTGAAGCTTCTCGGAGTC	56.902	101
CAN0869	JP457266.1	(AATCA)4	TCATGGGGAGACAATAAGGT	56.889	ATGTAAAAGGAGGGGTTTGG	57.904	226
CAN0870	JP457320.1	(GTTT)6	GGTGGTTGCTCAATGTGATA	56.948	GCCAACCCTTTCCTTAATTC	57.667	244
CAN0871	JP457327.1	(AGA)7	AACTCCAAGGCCAAGAAAC	56.811	TGAGGATGGTTCTTCCTCTC	56.767	297
CAN0872	JP457357.1	(TCA)7	TTGGGCCTCAGAGAGATTAC	56.92	CTCTCTGCATCTTCCCATTT	56.92	135
CAN0873	JP457357.1	(GGACAG)3	CGCCTTTTTCTACTGGTGTT	57.038	TTAGGAGGAGGAGGAGGACT	56.971	250
CAN0874	JP457371.1	(GAAGAG)3	CCCCTGGAAGTTTTATTTGG	58.416	AGTGGTCTTTATGGGCATGT	56.982	208
CAN0875	JP457435.1	(CAA)7	GACAAGCTTCTTGCCAATTC	57.544	GTTGTAGTATTTCCCGCCAC	57.092	164
CAN0876	JP457467.1	(GTG)6	GGTGGTAGGAGATCGTATGG	56.92	CACCACCAGAACCAAATGTA	56.859	292
CAN0877	JP457470.1	(TC)10	AGCGAATATCTGACTCTGCC	57.104	CGATTCATCTCCGAGTTTCT	56.92	270
CAN0878	JP457471.1	(ATA)6	GATGAACATGAAACAGCAGC	56.809	ATATGAGCCATGACCGAAGT	57.074	300
CAN0879	JP457479.1	(CT)10	GAGGTGGTCTGTGACTGTGA	57.034	CATGCACTTCATGAGCTTTC	56.981	158
CAN0880	JP457484.1	(TCA)6	GTTGATCTACGCCTTCGTTT	56.969	CCTTTCCTAAGCTTCTGCTG	57.008	186
CAN0881	JP457614.1	(TC)15	GGGGATCAAATTCCCTCTTA	57.912	CTGCTCTGAGAATTGGGTTT	56.987	223
CAN0882	JP457636.1	(TCAATC)3	TGTACCTTATTCCCATTCCG	57.43	CCTCTTGCGAGTAATTCCAT	56.909	146
CAN0883	JP457693.1	(GTATA)4	GTTTGTGGCCTATCTTTTGC	57.364	GTTCGACCCCATCTCATATT	56.366	277
CAN0884	JP457712.1	(TC)9	CTGCTGAGGTCCGATTTAGT	57.018	CCGGCAAGGTATTTCCTATT	58.088	150
CAN0885	JP457715.1	(ATG)6	TCACAGACTTTTGCTTCTGC	56.753	GCCTTTGTAAAGGGTCAAGA	56.944	288
CAN0886	JP457716.1	(CCAAAA)3	AGCTGCTTTTATGGGACAAG	57.125	AGGAGAGAGAGATCGGAGGT	57.011	273
CAN0887	JP457734.1	(TGAATC)3	TAGTTGGGTTTGGGAACTTG	57.58	ACTTCTTCCACCAATCTCCA	57.131	235
CAN0888	JP457740.1	(GGT)6	GCAGAGATATGTTGACGCAG	57.013	CTTGCGCAATAACATACCAG	56.96	190
CAN0889	JP457744.1	(TCA)6	GAAGGCACTTGGACAAGATT	56.824	TCCTTTAGGGCATCTTCTTG	57.037	299
CAN0890	JP457746.1	(ACAGCAGCAGCA)2(CAG)6*	CTTCATCGGACTCATCAACA	57.137	GGAACTTAGCAGCCATTGAT	56.904	232
CAN0891	JP457746.1	(CAG)6	AAGAATCCAAGAAGCACCAG	56.987	GTGCCATATATCCCATTGGT	57.087	261
CAN0892	JP457746.1	(CAG)7	GGTTCTTCCTCGTCTCAGAA	57.001	CGTGAAACACGACTATCAGC	56.918	273
CAN0893	JP457746.1	(GCA)6	ATCCACACATCACCTCTTCC	57.314	ATGTCCCTGGTCCACTATGT	56.7	259
CAN0894	JP457746.1	(GCT)6	TGTCCTTCGGTTTCTCTAGG	56.992	GCATAAGTGCCTGAGAAGGT	57.013	126
CAN0895	JP457755.1	(AGAGGT)3	GCTGTCAGCTAATCCCAAGT	57.013	TCGGTTATCATCCACATCAG	56.883	148
CAN0896	JP457767.1	(CT)11	CCTTCAAGCGACCATTATCT	56.909	CAATATCACGTAAGACCGCA	57.257	201
CAN0897	JP457777.1	(TCA)6	TCCTCTTCTGCAAAGTACCC	56.987	AGCACCTGTTACCAACCAAT	57.048	251
CAN0898	JP457789.1	(AAC)6	GTCACCTCCACCTTCTTCAC	57.081	CCACAAACCTCTCCAATACC	56.956	270
CAN0899	JP457796.1	(GAA)7	GAAAGTCCATGCGAGAAAAC	57.39	TCTTCATGTGAAGCAGGAGA	57	263
CAN0900	JP457810.1	(TAA)6	GGATCGTAGCAACTCATCCT	56.787	CAAACTTGTTCCATTCTCCC	57.083	289
CAN0901	JP457812.1	(GAA)6	GAACACCCAGATGCTCAAAT	57.577	CTTCTCCTGGAGCATCAAGT	57.032	260
CAN0902	JP457814.1	(CTT)8	TACCTCTCAACCATGACCCT	57.001	CTCTTCCAACATTGGGTTTC	57.083	284
CAN0903	JP457817.1	(GTTT)6	TTTGTCGTTGTACTTGTCGG	57.251	ATTGTGGTAAGGGAGTGGAA	56.956	298
CAN0904	JP457825.1	(GATGAG)3	AGATGTGATGCATGGTGAAG	56.995	AATTTCATCGTCGGCCTC	58.591	124
CAN0905	JP457828.1	(GA)10	ACTGTCAGGAGGACCAGTGT	57.066	TGATGAACCTGTCTCTGTGG	57.09	293
CAN0906	JP457839.1	(AAC)7	CACTGTCAACTGCCTCTCAG	57.056	ATATAAGCTTCCCTGCCCTT	56.986	161
CAN0907	JP457848.1	(TGA)9	GATTGCCTTTTGATCTGGTC	57.17	CCCACTTTGACTAGTGATCCA	57.657	275
CAN0908	JP457851.1	(AGG)6	GGAGTGTGCTGTTGAGTGAG	56.876	ATAGGAACACCTGGAGACGA	57.162	108
CAN0909	JP457856.1	(ATG)6	GATTTCAAACCACTGAAGCC	57.235	GCATAGCCTCTCTTTTGCTC	56.935	195
CAN0910	JP457866.1	(ATC)7	AGCTTCTCTTCAACACCGAC	57.095	GTACATACCCCCTTGCTCAG	57.143	293
CAN0911	JP457873.1	(ATC)6	CTGCTGTAATGGGAGCTTTC	57.575	CGCTTGGACTTCTCTCAAAT	57.143	291
CAN0912	JP457873.1	(TAA)6	TTCAACACTACTGGGCGTTA	56.881	TGCAGCTACGTTTGAAGTGT	57.149	168
CAN0913	JP457891.1	(TTC)7	TACATTCTTCCTCGCCTTTC	57.032	CTTGGTCTTAGTCTCGGCAT	57.018	252
CAN0914	JP457913.1	(ACA)7	AGGCACTAAGGGAAAGGACT	57.017	AACCTGTAGCCAGCAAAATC	56.969	288
CAN0915	JP457915.1	(TCA)6	GATCCCTTCATTCAGGAACA	57.487	CGCTATGGAAGAAGATGACA	56.45	280
CAN0916	JP457926.1	(CTT)6	GCTCCATTCTCTCACCATTC	57.222	AGTGAAGAATGCCTTGAAGC	57.139	296
CAN0917	JP457930.1	(TCT)6	CCCACTATCACAAACCACCT	57.357	CAAAACGGGGTCTTCTTCTA	56.949	169
CAN0918	JP457940.1	(CAA)10	AACCGGTAACTGTGGTTGTT	56.958	ACATTTCTCCGAAAAGGGTC	58.094	225
CAN0919	JP457943.1	(AGA)6	AGCAATGGTCCAGTTCTCAT	57.158	TCTCCATTGTTGTTGAGTGG	57.038	258
CAN0920	JP457972.1	(TAA)11	AGGCCACCCCAGATAATAGT	57.492	CGTTCATCGTTGGAGTATCA	57.118	228
CAN0921	JP457972.1	(ATCATG)3	GCTGAAATGGGAGAAGTAAGAG	57.264	CCTTCCAAGCCTAAGAGACA	57.147	228
CAN0922	JP457972.1	(AAGATC)3	TGTCTCTTAGGCTTGGAAGG	57.147	ACTATTATCTGGGGTGGCCT	57.492	212
CAN0923	JP457985.1	(ATA)7	AGGTGATGAAGAACGTAGCC	56.855	GATAACAATCGTTTGGGAGG	57.003	283
CAN0924	JP457994.1	(AGAGGA)4	AGGGCAATTCTGTGACTAGC	57.013	AGTAGATCCAAGAGGGAGGG	57.25	295
CAN0925	JP457995.1	(AAC)8	GCCTCAAAACTCCACTCATT	56.824	ACCCGTTAGTATCATTGGGA	56.879	236
CAN0926	JP458000.1	(AGGA)7	GTGGGAATGAGGAGTACTGG	57.001	GGTGACATGTCCATGATGAG	57.153	212
CAN0927	JP458005.1	(TCGCCG)4	TTCTGAAAATGGAGGAGGAG	56.894	GCCCGGTCATTACTATGTTC	57.028	175
CAN0928	JP458017.1	(AT)9	TCAAACTCTAGCTGAACCCC	56.987	GTGATCTCTTCAGCCGATCT	56.959	179
CAN0929	JP458036.1	(GA)13	TATGACGAGGAGCGTGTAAA	56.972	AATGGTGTACAGACCAAACG	55.966	259
CAN0930	JP458042.1	(AT)9	GAATCACTCGTTTTTGCTCC	57.39	CCAACCTTGGAATGGAAGAT	58.836	297
CAN0931	JP458047.1	(TC)9	AGAGTACGGCCTAGTTACGG	56.186	GATCTTGGATTTGGGTTGAG	57.017	269
CAN0932	JP458047.1	(TTGAA)4	TAAGGAGGCTGCTAAGGAGA	56.944	ATAAAAACCATGGCCACTCC	58.765	279
CAN0933	JP458048.1	(TAT)8	TATGGGGCCTAGAAACAAAC	56.721	AATGGGTCTGAGGAGTCAAA	57.131	165
CAN0934	JP458053.1	(TTTA)5	GTGTCCGCTAGAGCAATTTT	57.121	ACCCCACAAAAGATCTCCAT	58.297	170
CAN0935	JP458055.1	(GAA)6	ATCAAGGGTTTGTTCGGAG	57.566	TTTAGGCCTGAAACCAGTTC	56.944	251
CAN0936	JP458055.1	(ATTA)5	CATTTGAGAAAAGGTCTGGC	57.393	AACAAGACAGACAGTCCTCACT	55.539	288
CAN0937	JP458057.1	(CAATGC)3	CAAACCCGTGAACTCTTTCT	56.897	CTGTCATGCTTCCCTTTTCT	56.987	100
CAN0938	JP458058.1	(TC)12	CTGCTAATTGCAGATGGACA	57.442	CTTGATGCTGCAACAGAAGT	56.62	227
CAN0939	JP458060.1	(GAAAGA)3	CTGGAATCAAGATCAGGACC	57.063	CGCTGTAATTCACATCCAGA	57.281	282
CAN0940	JP458062.1	(ATT)6	GAGGTGGCGTTAGTTGATCT	56.855	CCTCAACCAAATGCGTCTAT	57.698	287
CAN0941	JP458065.1	(GAA)6	CCATGTTCCTTCAACAGACA	57.038	CACTGAAAAGCACTCTGTGG	57.007	208
CAN0942	JP458069.1	(TC)11	TAGTTACGGGGGATCTCATC	56.531	AAAACCAGAGAGAGGCATTG	56.987	199
CAN0943	JP458070.1	(CGGGCA)3	AACGGAGAAGAACAGAGTCG	57.1	TAACACCACCTTCCTCATCC	57.421	274
CAN0944	JP458072.1	(TCT)8	CCTCGTCGTTTTGTTCTTCT	57.053	CTTTACAGAGCGGGAAACTT	56.276	159
CAN0945	JP458072.1	(CAG)6	ATGGATCAAACCACTCCTGT	56.832	GCAGAACAACCTCCTGATCT	56.864	200
CAN0946	JP458072.1	(GGCAAG)3	GATCAGGAGGTTGTTCTGCT	56.864	TTTTCAGGGGATGCTCTTAC	56.879	175
CAN0947	JP458075.1	(TCT)7	CGCTGAACTGAAGATTTCCT	57.143	CCTTGAGAGCGTAAATGGAT	56.909	295
CAN0948	JP458082.1	(GTG)6	AAGAGTATCTGCCATCTGGG	56.793	TCCATCTACCCACCTTGACT	57.001	185
CAN0949	JP458086.1	(AGA)6(AAGAAGAAGA)2*	TAGTTACGGGGGATTCATTC	56.503	CTGCTGATCACTGAGCAAGT	56.655	264
CAN0950	JP458099.1	(GTA)7	ATGGAACAGAGGAAAGGACA	57.131	CATGAGAATTAACCAACCCC	56.849	289
CAN0951	JP458099.1	(GGACAG)3	TGCAGCTTACCCAAGACATA	56.972	ACACCCTACTAAAGGGGAGG	57.141	284
CAN0952	JP458100.1	(CAA)8	CTAACAGAGCTTCCAAAGGC	56.852	ATACTGAGAAGATCAGGCGG	56.951	218
CAN0953	JP458109.1	(TGCA)5	ATGTAGAGCAATACGGGGAA	57.184	TGAAAAGGACGACCGAATAC	57.67	246
CAN0954	JP458115.1	(ACA)7	AGGAGTCATACCCAACCAAA	56.956	GCGTCGTTAAGCCTCTCTAC	56.877	117
CAN0955	JP458118.1	(CCATGA)3	GATCACGAGTTGGGTTTAGG	57.113	TTCATGCCCATAGTTGTGAC	56.948	108
CAN0956	JP458131.1	(CCA)7	GTATCACGCAGAGGCCTAGT	57.044	TGGGGTTTCCTCCATAGTTA	57.007	254
CAN0957	JP458131.1	(CCAGCT)3	TAACTATGGAGGAAACCCCA	57.007	GCAATGCCTTTGGTAGAGTT	56.969	160
CAN0958	JP458136.1	(AATCA)4	TCATGGGGAGACAATAAGGT	56.889	ATGTAAAAGGAGGGGTTTGG	57.904	226
CAN0959	JP458140.1	(TC)9	CCTAGTTACGGGGGATTTC	56.091	CATTACCGTGAAAGTTGCTG	56.881	278
CAN0960	JP458147.1	(TTC)7	TTGTAGGGAGAAGTTGGCTC	56.987	ACCCAGCTGGCTAGGTAGTA	56.607	250
CAN0961	JP458148.1	(TCTCTT)4	GGGATAGAATTGCTCCTCT	53.354	GTTGGCCTAAACACACGTAG	55.86	151
CAN0962	JP458163.1	(CT)11	AAGCAAGTGAAGTGACCCTC	56.934	AATTAGAGGCAAGAGCAAGC	56.504	231
CAN0963	JP458166.1	(TCT)6	ACATGGCTACTCTCTCCACC	56.733	GTGAGAAGAGAAACGAGGGA	57.001	172
CAN0964	JP458181.1	(TGGTGC)3	TGGGAAGATCAGCAGAGAAT	57.387	TTGTCCCATCCAGGTAGTTT	56.956	299
CAN0965	JP458190.1	(CTT)6	GAGACGAAGAAGAAAGCTGC	57.013	TCGGTCGAGTTGACTCAGTA	56.935	282
CAN0966	JP458194.1	(GATGAA)4	CTTTCACAAGCAGAGGGATT	56.987	GCAGCAAAACCAGTATCCTT	56.969	174
CAN0967	JP458199.1	(AAT)6	ACCCTGGTTTGATGTCACTT	56.902	ACCCAAATGGTGGTAGAGAA	56.956	258
CAN0968	JP458200.1	(TTC)6	ACAACGCAGAGGCCTAGTTA	57.663	GTTATGGTATTTGCGAGGCT	56.895	275
CAN0969	JP458202.1	(TCT)9	ATGGCAAGTCAAGCTTTGG	58.862	TAGTGATTGCTGGTGGAAGA	56.821	269
CAN0970	JP458203.1	(TTCTTT)3	CACCACCTTCTCCTTTTTGT	56.74	GAGAAAGCTTCAAGATCCCA	57.047	244
CAN0971	JP458208.1	(GTGTT)4	TGTCGTACTCATTCATTGGC	57.113	GAATGAGGAAAACAAGAGCC	56.437	181
CAN0972	JP458213.1	(TCT)7	TCGGATATCTCTTCCACCAT	56.981	TTGAACTTACTCGCTTGCTG	56.912	106
CAN0973	JP458213.1	(AAGA)6	GCTGCTCTTGAGTTCTCCTC	56.897	CCGAATACCAGCTTCAACTT	56.974	296
CAN0974	JP458229.1	(GTGTA)4	GGAAAACCAGGAACAAGAGA	56.798	AGGTCCATTGAGATTTGGAG	56.6	214
CAN0975	JP458231.1	(ATG)9	CCAGTGGTAGACCAGCTTCT	56.971	CTAGTTACGGGGGAAACAAC	56.245	134
CAN0976	JP458234.1	(TCA)6	GGGGATCGAAGATGATGATA	57.33	CTTCCTTGAGGTTGAGGAGA	57.006	219
CAN0977	JP458236.1	(AAG)6	AGTTACGGGGGATAACAACA	56.944	ACGAACCATTCTGAAAGCTC	56.982	247
CAN0978	JP458238.1	(CAT)8	AGAGTACGGCCTAGTTACGG	56.186	CTGTTGAGGAGAATGCCTTT	56.987	153
CAN0979	JP458238.1	(GTA)6	AAAGGCATTCTCCTCAACAG	56.987	GGCCTTAAATTGAGGACAGA	56.879	217
CAN0980	JP458249.1	(TTA)6	AAGGGTGGTGGTGAAAGATA	56.956	CTCCACAATGATCCACAATG	57.274	141
CAN0981	JP458251.1	(TAGCTA)3	AGAGACGGCCTAGTTACGG	57.035	TGTGCTTAAATGGGTCAGTG	57.185	167
CAN0982	JP458260.1	(TCTTCG)3	CGTCCACGACTTAACCATTA	56.209	TCTTCTGTATGACTTCCGCA	56.986	244
CAN0983	JP458263.1	(CTCAG)4	GCCTCACTCTCTCTCTCTGC	56.941	TCCTAGAAAAATGGGTGAGC	56.879	247
CAN0984	JP458263.1	(CCATCT)3	GCCTCACTCTCTCTCTCTGC	56.941	TCCTAGAAAAATGGGTGAGC	56.879	247
CAN0985	JP458271.1	(AGA)8	AGAGTGGGCCTAGTTACGG	56.879	ATCTCCGTTCCTCTCCTTCT	56.966	272
CAN0986	JP458284.1	(CAG)7	GGATCTCATTTTGGTGGAAG	57.017	TGAGACTGCATTCCTGACAT	56.684	269
CAN0987	JP458291.1	(CT)9	CCCACTCAAAAGTCAAAACC	57.147	GTGAATTCCATCTGTTGTGG	56.308	254
CAN0988	JP458313.1	(AG)13	CACTAGTGCCACCACCACTA	57.174	CCAAGAATCTCCATTCCATC	56.949	185
CAN0989	JP458326.1	(TCTT)5	CCTAGTTACGGGGGAAAAA	56.714	AGAGATCGTCAATGGAAAGC	56.915	296
CAN0990	JP458329.1	(AGAA)5	CAACGCAGAGGCCTAGTTAC	57.663	CGAACGATCTTCGTAAGGTT	56.974	255
CAN0991	JP458343.1	(CGAACC)3	GGGTCCCCATTTCTTCTTAT	56.941	CGTTGCTCGTTAAACCTCTC	57.635	224
CAN0992	JP458355.1	(GAACAA)3	TACTCCATTCAGATCAGCCA	56.748	ACTGTTGGCACACAACATCT	56.517	298
CAN0993	JP458382.1	(GGA)10	ATCATCACGCTCTCTCCTTC	56.959	ACAAGTCCATCGGTCTTCAT	56.996	173
CAN0994	JP458406.1	(AAT)6	TCAACGCAGAGCCTAGTTAC	55.817	AATGGGGAGGGAGAGATAAC	56.982	112
CAN0995	JP458416.1	(TTAA)5	ACCACCACATCCACAAGTTT	57.74	CGGACATAGTTTGAGGGAAC	57.113	167
CAN0996	JP458423.1	(AGT)6	CATCCTCGGCACAATACATA	57.033	CCTTGCGACCACCTACTACT	56.958	270
CAN0997	JP458436.1	(TGG)7	TTCTTGGGCTATTACGGAAG	57.023	AATTGTGTCGTCCTCCTCAT	56.996	286
CAN0998	JP458439.1	(TCATCC)3	ACGCAGAGTCCTAGTTACGG	57.113	GAACCGATGTGGAGAGAAAC	57.127	256
CAN0999	JP458452.1	(CT)13	TCTCTCCCTCACACACACAC	57.034	GTCTTCTCCCCATGACTCAC	57.01	276
CAN1000	JP458472.1	(ATC)6	AGCGTTCCAGTGATTGATCT	57.319	CCGACATTAAAGATATGGGG	56.931	177
CAN1001	JP458506.1	(AAAG)5	CTAGTTACGGGGGAATTCAA	56.726	CTTTCCCAACTCGTATTTGC	57.367	300
CAN1002	JP458507.1	(AAG)6	CCTCTCTCTCTCTCTTGCCA	57.384	TCCACCACAACTCTCAACAC	56.983	244
CAN1003	JP458509.1	(AG)11	CTCTCAGCTGATCCGAGTCT	57.247	CAGACTTTTCCTGAGCCAAT	56.987	249
CAN1004	JP458524.1	(GTG)6gca(GAG)8	AACGTTTCAGAGAGGTGGAG	56.939	CAGGTCTAACCGGAAACCTA	56.827	284
CAN1005	JP458525.1	(CTCCTT)3	TACCCCCAAAACCCTAGAAT	57.412	CCATTCGTACCCCAAAGTAG	57.1	277
CAN1006	JP458527.1	(TC)10	CAACGCAGAGGCCTAGTTAC	57.663	CCTCCCACATGTACAACAAA	56.859	143
CAN1007	JP458530.1	(AGA)8	AGCCTTGTGAGTGGTCTGTT	57.346	GCATTACTTCCAGAAAGGGA	56.879	287
CAN1008	JP458531.1	(TTTC)6	CCAATAGTGGTACCCATGCT	57.422	TTTTGGCTCTCTCTTGTGTG	56.594	263
CAN1009	JP458533.1	(TC)9	TCTCTCTCCATTACACCAAGC	57	TCGAAAAGGAGTGAGGTTTC	56.956	226
CAN1010	JP458533.1	(TCT)6	CAATTCCTCTTTCCAGTGGT	56.671	TCGAAAAGGAGTGAGGTTTC	56.956	160
CAN1011	JP458537.1	(TAC)6	CTCCCAAATCATCATCCTGT	57.357	GATCGATCCTGAAGAAGTGG	57.226	130
CAN1012	JP458545.1	(GA)9	ACAGAGCAGTTTCTCTCCCA	57.578	CCTAGGTAACTATCAAATGGGG	56.762	251
CAN1013	JP458546.1	(TGCGGT)3	AGGTCTTCATCAAATCGCTC	56.915	GTCGCGCAGTTAAGGAAA	57.572	100
CAN1014	JP458549.1	(TTTCGA)3	TAGTGGTGTTGGTGGTGGTA	57.275	TTCTTCCTAAGCCCATCAAG	57.037	274
CAN1015	JP458550.1	(CTT)6	CAACGCAGAGGCCTAGTTAC	57.663	GCTGAGGTTCTCAACGATTT	56.982	122
CAN1016	JP458550.1	(GAT)7	GTTTCGTTCTGCCAGTCTTT	57.048	AAAGGGGGAATCAATCTAGG	57.092	244
CAN1017	JP458551.1	(ATG)6	CACAATCTCACTACCCCACA	56.902	CCCAATTTAAGCTCCACATC	57.155	272
CAN1018	JP458557.1	(TA)12	TATATCACTTGCCGGAGAGC	57.943	TAGAGGGACAGAATGCTGGG	60.21	148
CAN1019	JP458557.1	(TAA)6	TAGTTACGGGGACACACACA	57.44	CCATGTCTTCCTTCTCTGCT	57.032	189
CAN1020	JP458558.1	(TC)9	CAACGCAGAGTGCCTAGTTA	56.785	AGAGAGATTAGGCCATCGAA	56.563	124
CAN1021	JP458564.1	(GAA)7	GAAAGTCCATGCGAGAAAAC	57.39	TCTTCATGTGAAGCAGGAGA	57	263
CAN1022	JP458564.1	(GAA)6	TTGGACCCTTATCCCTCATA	56.942	GAGCAAGAAGTGTCAAGCAA	56.753	145
CAN1023	JP458569.1	(AAC)6	CATGACCAGCAGAGCTAGAA	56.72	GAGCTTCGGAGCTTGATTAG	56.94	217
CAN1024	JP458571.1	(AG)9	GGTCTGAATGAAGTGGCAA	57.118	GAAGCGAGAAAGAACGAAAG	56.974	144
CAN1025	JP458572.1	(CT)9	AAGTTCTCTCTCTGCTCACACA	56.905	GAAAACTCAAAGCAAGGCTC	56.817	166
CAN1026	JP458587.1	(GAT)6	ATTTGGAGGAGGAAGAAACC	57.167	CATAATGGCATGCTGTGTG	56.965	228
CAN1027	JP458590.1	(TTC)6	CATTTTGCCTCAGATGACAG	56.821	CAACATGGATGTGAAACCAC	57.17	291
CAN1028	JP458613.1	(TCT)6	TGTTGAAGAGGATGGTGATG	56.967	GCAGCTGGGAATACAACTTC	57.419	114
CAN1029	JP458618.1	(CAATTC)3	TGGTGGAAAAGGGCTTATAG	56.875	ACTCCAACGGAGTGAAGAAG	56.939	199
CAN1030	JP458623.1	(AAGA)5	GCTGCTCTTGAGTTCTCCTC	56.897	CCGAATACCAGCTTCAACTT	56.974	292
CAN1031	JP458624.1	(GAACGA)4	GTCATTTCGATCCACCTTTC	57.012	AGCGGAATCAGCAAGAGTAT	56.656	173
CAN1032	JP458626.1	(AAG)6	GCTAGTTGGAAGTCCCTTGA	56.987	CTGTTGATTGCTGCTTTGTC	57.05	201
CAN1033	JP458631.1	(TA)9	TCAACCACCTCCCAATAATC	57.3	GTCGGAGGACAAGAAGAGAA	57.001	237
CAN1034	JP458631.1	(GAA)7	GAATCAGAAATATCCACGCC	57.087	TATATGAACCAGCCCTCGAT	57.121	219
CAN1035	JP458634.1	(AGGA)5	GTGGGAATGAGGAGTATTGG	56.889	AAACACTGCTTGTGTCATGC	57.3	147
CAN1036	JP458642.1	(AG)9	AGTGGCGAGTTCTCAGATTC	57.028	TTCTTGAGCTGACTTGGTGA	57.071	192
CAN1037	JP458646.1	(TTC)6	GAAAGACCTGCTGCAACTTC	57.669	TTATGCCTAACAAGAAGGGC	57.018	296
CAN1038	JP458651.1	(GACCGT)3	ACACTTGCTTCTCTCCCAAG	57.1	GTCCCGGTCTCTATCCCTAT	57.012	187
CAN1039	JP458651.1	(AGGGAT)3	ACAACGACCATCATAAACCC	57.235	CTTTAATCGCTTCAAGCTCC	56.899	279
CAN1040	JP458655.1	(TC)13	GCCTAGTTACGGGGGAAC	57.047	GCCTGAAGAGGAATGATTTG	57.33	274
CAN1041	JP458657.1	(TTC)6	GGATCCAGTCCAATTCCATA	57.236	CAAACTTTCAGAAGCAGGGT	57.053	128
CAN1042	JP458661.1	(TC)11	GCCGAGTCTTGAAGCATAAT	57.058	AAGTTTGGAGTGAGATTCCG	56.83	191
CAN1043	JP458661.1	(TCT)7	GCCGAGTCTTGAAGCATAAT	57.058	AAGTTTGGAGTGAGATTCCG	56.83	191
CAN1044	JP458661.1	(TTC)7	GCCGAGTCTTGAAGCATAAT	57.058	AAGTTTGGAGTGAGATTCCG	56.83	191
CAN1045	JP458661.1	(AACAGC)3	AAGCAAAACGGTCTAACGAG	57.187	TCACCACATTGCTCATTACC	56.948	188
CAN1046	JP458670.1	(AGATTC)3	GCGGTTCTCAATTTCTGTCT	56.982	AATGGCTCCAAGACAATAGC	56.904	290
CAN1047	JP458671.1	(GAA)6	GGTTGGGAATGGAAGTGTAG	56.956	CTGATTGAGCCAATGAGATG	56.748	256
CAN1048	JP458677.1	(TCTCCT)3	CCTCTTCTTCTTCATCACCC	56.308	GAGAAGGTGGGGAGTAAGGT	57.156	279
CAN1049	JP458687.1	(TTCAA)4	AGAGACGGCCTAGTTACGG	57.035	GTTCTCATGAAGGAGCTGGT	56.864	176
CAN1050	JP458688.1	(TTC)7	CATCAAGGGTTTACCTACGG	57.1	GAACTTTCGTCAGACCCATC	57.127	234
CAN1051	JP458688.1	(AGA)7	TCTGATTCGGAGGAGAAAAG	57.052	TTCTCTGATTTCCAACACCC	57.55	195
CAN1052	JP458691.1	(AAACCC)3	AACGCCTCATCACTTTTCTC	56.982	CTTCCTCGTCGTCATCTTCT	57.032	259
CAN1053	JP458692.1	(TCTTCG)3	AGGTGGTTTGATCTGAGGAA	57.131	GGGCTTGTTGTATGGATTTC	56.998	195
CAN1054	JP458692.1	(AGAGGA)4	AGGGCAATTCTGTGACTAGC	57.013	AGTAGATCCAAGAGGGAGGG	57.25	295
CAN1055	JP458711.1	(AAG)7	GCCTCCTCTTAACGTTTTCA	57.096	CTCAACAGGCTTGTCCTTCT	57.1	286
CAN1056	JP458713.1	(CCCAAA)3	CAGCGTATATCGTTTTCCCT	56.899	GAGCAACCTCGAAGGAATTA	57.032	208
CAN1057	JP458714.1	(TTC)7	CCAACTTCCTCCATTGTCAT	57.421	GCTCTTTATTCTTGACCCGA	57.032	271
CAN1058	JP458726.1	(ATGAAA)3	AATCTCTTCACTGCCGTTTC	56.982	CACACCTAAGATACGACCCC	56.987	213
CAN1059	JP458728.1	(CTT)7	CCTGAAGTTGTACCCAAACC	57.022	GCATGTGTCTCCACCAGATA	56.995	243
CAN1060	JP458751.1	(AGGTAG)4	TGTCGAAAGTGTGAGAAAGG	56.426	CCTCTCCACAAAGCTCAGAT	57.032	188
CAN1061	JP458753.1	(TCTT)6	CTAGTTACGGGGGAGTGAGT	55.855	ATCTACACCGTCCGATGAGT	57.028	228
CAN1062	JP458764.1	(CTCTAA)3	TAGTTACGGGGGATCTTTGA	57.159	GTCTTCGTGTTCGGTTTCTT	56.892	286
CAN1063	JP458771.1	(GTG)7	TGTTATCTGCCCATCTTGTG	57.118	GGAGAAGATCAAGGTCGAGA	56.932	287
CAN1064	JP458771.1	(AGG)9	CAACACCAGCCAGAACAATA	57.185	ATCTGGAACGCCACTGTTAT	57.139	285
CAN1065	JP458771.1	(ATCGTC)4	TCCGTTTCTGTGTGTAATGG	57.023	AGCTTTTGAATCTGGTGAGC	57.139	275
CAN1066	JP458778.1	(AG)11	TAGTTACGGGGGAGGAGAA	57.195	GCTGAAGATGTGCATGAGAG	57.028	145
CAN1067	JP458779.1	(TTGTTC)4	GTCAACGCAGAGCCTAGTTA	55.817	GAAAAGTGGATTGATGGGAG	57.017	187
CAN1068	JP458800.1	(AAC)8	CACACACACTACATGGGCTT	57.002	CAGAAGTACCTGGGCTGAGT	56.971	293
CAN1069	JP458807.1	(TC)10(TCTCTCT)3*	TACTCGCTCTGCCTTTCTCT	57.048	ATAGTCTCCATTTCCAGCCA	57.204	166
CAN1070	JP458837.1	(CT)9	CCACACCACAACTTCACATT	56.799	ATGATCAGGTTGTCCTGGAA	57.91	266
CAN1071	JP458837.1	(TCTCTG)3	CCACACCACAACTTCACATT	56.799	ATGATCAGGTTGTCCTGGAA	57.91	266
CAN1072	JP458843.1	(TTC)9	GGATGACGATGATGATGATG	57.128	GAAGGAGAATTCATGGCTTG	57.33	284
CAN1073	JP458854.1	(GTTAT)4	CACCGAAGAAAATGCTAGGT	56.974	CCCTATCAACAACCCAATGA	58.27	242
CAN1074	JP458867.1	(TC)11	GGCTAAGTAAAGACTCTTCC	50.169	GAGGAGGAGAATTGCAAGAA	57.047	208
CAN1075	JP458869.1	(TTC)6	CTCCCAAACAACCAAACTCT	56.74	GCAGATAATTCGCCGTTAGT	57.043	203
CAN1076	JP458871.1	(CATTGA)3	GGGATCAGTTTCTGTACCGT	56.536	CCATTTAGCTACATCGGGAG	57.338	250
CAN1077	JP458879.1	(ATC)6	ACGCAGAGTCTAGTTACGGG	57.113	TGGCCCTGAATCTGATAAAC	57.61	251
CAN1078	JP458879.1	(TAA)7	GCAATTGCTCTTCAAGGAGT	57.139	ACCACCACCAGATTTTGAAC	57.323	222
CAN1079	JP458879.1	(AAC)7	GCAATTGCTCTTCAAGGAGT	57.139	ACCACCACCAGATTTTGAAC	57.323	222
CAN1080	JP458879.1	(CAA)7	GTTCAAAATCTGGTGGTGGT	57.323	CAAAGTCTTGGCATCAAGTG	56.891	293
CAN1081	JP458890.1	(AT)9	ACGCAGAGGCCTAGTTACG	58.146	TCAACACAAAACCCACTGAC	56.935	188
CAN1082	JP458918.1	(TCT)6	GCTAGCCTTAACTGGCTTTG	56.991	AAGAACAAGAGCAACCCATC	56.824	172
CAN1083	JP458929.1	(GGTGAT)4	CCTAGTTACGGGGGATAACA	56.607	CTTCCAAACAGCGTCTCAG	57.09	232
CAN1084	JP458978.1	(TCT)6	CAACGACTTAGTTACCGGCT	57.067	AGGTGGTAGACCATCAGGAA	57.001	295
CAN1085	JP458980.1	(AAATCA)3	CTACAACCCAAGCAGTTGTG	56.83	TCCTAGGTGGAGGTGTTGAT	57.001	135
CAN1086	JP458993.1	(TCT)8	TGGGTCTTGTTCATACCCTT	56.956	TTTGTGGTGTCTCTGGTTTG	57.109	188
CAN1087	JP458993.1	(AGG)6	GGGAAGACAAGTGAGAGCAT	56.864	ACAAAGGCTGAAGAAACAGG	57.053	240
CAN1088	JP458993.1	(AAGGCC)3	TTACCAGCCTCACTTCTTCC	56.987	GAGGAGATGTTTGACCTTGG	57.131	157
CAN1089	JP459047.1	(ATA)7	CTCCTGCTCAACATTGTCAC	56.759	TCGGGTTATGAACCTTAGGA	57.159	184
CAN1090	JP459061.1	(GGA)6	ATGGCAGCCACTAACAATG	57.132	CGAGAAGTCTCTCTCCTTGC	56.902	109
CAN1091	JP459090.1	(CAA)6	ATCGAGTTTGGAAAGCTCAC	56.982	CCCTGCTGCCTCATAATAA	56.371	271
CAN1092	JP459131.1	(AAT)6	AGCAGGTGGTCTATAATCGC	56.935	CTATAACCAGCTTCTGGAAC	51.729	281
CAN1093	JP459345.1	(CAAAGT)3	GCTTAGCCCAACAAAGACTC	56.693	ACCCTTGTTCTGTTTCTTGG	56.74	189
CAN1094	JP459406.1	(AAC)7	GAAGCTTCAAGAGGAACAGA	54.765	TGAGATTGCTGTCATTGGAC	57.133	240
CAN1095	JP459893.1	(GCCAGT)4	TAATCGTATTGGTGCTGGTG	57.1	ATTGCCAAGGTTAGGACTGA	57.268	163
CAN1096	JP459899.1	(TTC)6	TTACGGGGGACACTCTTAAC	56.668	ATGATCTCCAAGAGGTCGAG	56.799	264
CAN1097	JP459902.1	(TTC)6	TAAAAGGAGGGTCTTGCTGA	57.549	GGAATACGCTCCAGATCAAC	57.2	299
CAN1098	JP459902.1	(GAT)8	CCATAGAAAGGGAAGCTCAA	57.037	TCCTCAGCATTTAGGTGACA	56.821	158
CAN1099	JP459909.1	(TTTC)5	GGGATCCCTCCTTTATTCAT	56.877	ATCTTCACGCTTGTTCTTCC	56.982	278
CAN1100	JP459909.1	(TCCAA)4	GGGATCCCTCCTTTATTCAT	56.877	ATCTTCACGCTTGTTCTTCC	56.982	278
CAN1101	JP459912.1	(TTCT)5	GCCTCAGTGCTTCTTGTCTT	57.255	CAGCCTAGCGAGGTTACAGT	57.266	223
CAN1102	JP459912.1	(GAATA)4	GAGCTGCAGGTTTTGATTCT	57.139	GAGAAGCTTTTGGACTTGGA	57.113	255
CAN1103	JP459916.1	(CT)10	CATAAGAAGTATCGCCACCA	56.296	CCCAATCCTTAAACCCCTAT	56.935	258
CAN1104	JP459916.1	(TC)10	TCTCCGCCATTTTCTTACTC	57.032	CCCAATCCTTAAACCCCTAT	56.935	125
CAN1105	JP459921.1	(ATT)6	GCTTTCTTTCTTCGCCTAAC	56.062	CCAAAAGGGTCAGTCTGAGT	56.777	275
CAN1106	JP459926.1	(AT)9	GAATCACTCGTTTTTGCTCC	57.39	CCAACCTTGGAATGGAAGAT	58.836	297
CAN1107	JP459928.1	(GGC)7	CTCGCTCTTCCACCATAGAT	56.951	CCTTCTTCTTTAGGTTGCCA	57.1	137
CAN1108	JP459929.1	(TTA)6	CTCCTTCCATTTTGTGGTCT	56.671	TGTGGTTCATAATACAGGGG	55.81	256
CAN1109	JP459930.1	(GAG)6	CCAGGACTTGTTTCGATTTC	57.238	TTACAGCACCGTGAGGTTTA	56.881	293
CAN1110	JP459931.1	(GGAAA)4	TCATGGACCCAACTCTTTCT	57.131	TTTTTCCTCTCCAAGAGCAC	57.113	213
CAN1111	JP459933.1	(TAC)7	CAGATGACGGTGTGGATAGA	57	TTCTATTCCTTGTGGCTGTG	56.359	293
CAN1112	JP459946.1	(TCA)7	CGGGGGACTCTAATGTCTAA	56.761	GATCAAAGTCCTCACCCATC	56.894	249
CAN1113	JP459955.1	(TAA)7	GTTCCTCAACTTGCTGACCT	56.934	GCACATTTGAGTACGGTTTG	56.716	245
CAN1114	JP459955.1	(GGCGGA)3	GGGGACTCTCTCAAGTCTCA	56.88	TGAGTTTAACGTAGCCAGCA	57.195	255
CAN1115	JP459973.1	(TAA)6	GCTTTACGGCTTGACAGAAT	57.121	CAAGACTAATTGCAGCCTCA	56.684	142
CAN1116	JP459993.1	(ATT)6	CTCAACTTGATTTCCACACC	55.548	GCACCAACCTCATCATTCTT	57.577	299
CAN1117	JP459995.1	(TCTCCA)3	CCTACATCATCCGATTTTCC	56.937	CCTCTGGTTGTCATTGTTGA	57.038	251
CAN1118	JP460003.1	(AG)9	ACAACGCAGAGGCCTAGTTA	57.663	CACACAGATTCCTTTTGCTG	56.891	215
CAN1119	JP460012.1	(AT)9	CACTGCTTGCTTGGTAATTG	57.039	AGAGGTTCCCACAAAGAACA	57.198	299
CAN1120	JP460022.1	(CT)11	CCTAGTTACGGGGGATAACA	56.607	GTGACCTTCCCTTTGTTTTG	57.147	139
CAN1121	JP460027.1	(CAT)6	AGCTAATGTCGAGGAAGGTG	57.018	GAGTTGGAAGGAACGAAGAA	56.956	233
CAN1122	JP460028.1	(ATGT)5	ACAACCTGTTGAAGAAAGGC	56.892	TCAAAGGAGCTTAGACAGCA	56.393	213
CAN1123	JP460029.1	(TAT)7	CTTTGCCTTATGCCTCCTTA	57.169	ATCATCTCATCTCCCCTTGA	56.994	266
CAN1124	JP460030.1	(TC)13	GTATCAACGCAGAGGTTACG	55.946	GAGAACAAATCCTTTGGTGG	57.083	189
CAN1125	JP460032.1	(TC)11	ACCACAACCAGCCACTATCT	57.095	GAGGATCCAAGCTTTTCTCA	57.047	277
CAN1126	JP460032.1	(ATC)7	ACCACAACCAGCCACTATCT	57.095	GAGGATCCAAGCTTTTCTCA	57.047	277
CAN1127	JP460038.1	(GATGAG)4	GTCCTGAGAGTGGAGGAGAA	56.88	ATCCTCTTCGAAAGCATCTG	57.078	275
CAN1128	JP460039.1	(AG)9	CGTCTGAATATTCCTGCTCC	57.36	ATGGTTGAAGGCAGAAGAAG	56.987	156
CAN1129	JP460041.1	(CAA)6	GCAACAACTTCAGCAACAAC	56.95	AGCATAGTCTTGCCAATTCC	56.904	203
CAN1130	JP460041.1	(GCAACA)3	AACAACAGCGACAACAACAC	57.201	AGCATAGTCTTGCCAATTCC	56.904	276
CAN1131	JP460044.1	(ATT)9	AGAATTCGGGGAGAAGAATC	57.255	AACGTTAGGTACTTACGCCG	57.052	279
CAN1132	JP460053.1	(TCTCTG)3	ACGCAGAGTGGCCTAGTTAC	57.109	AAGCGAGAAAGACATGGTTC	56.982	152
CAN1133	JP460062.1	(TCC)7	ATCATTGTCGTCCTCATCCT	56.926	TTCAGCATAGTCAAGAGGCA	57.15	277
CAN1134	JP460065.1	(TCT)7	GGTTCTGTTTGGTTACAGGG	57.022	AGGCAACCGTAATCTCGTAG	57.004	239
CAN1135	JP460068.1	(TCT)6	CTAGTTACGGGGAAAGGACA	56.827	GGCACAAGGAGAAAAGAGAA	57.113	105
CAN1136	JP460078.1	(ATG)6	ATTTACTTTCCTCCCCGAAC	57.149	CTTAGGGGATCCAAACACAG	57.117	258
CAN1137	JP460079.1	(TC)14	GCCCAACAAGCTTGAGAAT	57.878	GAAGCTGTGAAGGGAGAAAG	56.702	158
CAN1138	JP460079.1	(AGT)7	TTGGATGACGAAGTAGAGCA	56.986	CCTTAAGCAAATTAGCAGCC	56.89	266
CAN1139	JP460091.1	(TCT)7	CGGAACAACCTTAAATGCTC	57.367	CTTTTGTGGCTTGAACAGTG	56.961	182
CAN1140	JP460094.1	(TA)9	TCCTCTTGGACCTCAAATGT	57.131	CTTGACAAAGACGATGGTAG	53.338	267
CAN1141	JP460094.1	(ATC)8	CACACTCACACACCATTTCA	56.278	GGCTGAGAAGAAAGCTCTTG	57.018	297
CAN1142	JP460094.1	(AAC)6	AAGAGCTTTCTTCTCAGCCA	57.018	AGCCAGTGAAAGGTCTGAAG	57.1	277
CAN1143	JP460094.1	(GGT)8	CTTGAGCTTTCTCCACCATT	56.987	GGTTTAGCATGATTATGGGC	57.071	296
CAN1144	JP460094.1	(CATCAG)3	CATAGAAGGTCAGGGATTGG	57.052	CTGCATCAACTGATTCAAGC	56.981	283
CAN1145	JP460094.1	(TTTTCT)3	TCCTCTTGGACCTCAAATGT	57.131	TCTCATGACCCTTACATTGC	56.11	170
CAN1146	JP460097.1	(AGA)6	CCCATATTGGGTTCTGGTT	57.161	AGGTGTTGAACGAAACCTGT	57.131	220
CAN1147	JP460112.1	(TC)13	CTAGTTACGGGGACGTCTGT	56.802	CTGAAAAGGCCAATGAGTCT	56.987	270
CAN1148	JP460115.1	(GAAAAG)3	ATCTCGATGGAGCAAATAGC	56.993	TCCCTTTTTCTTCTCCTCCT	57.05	177
CAN1149	JP460124.1	(GA)9(AGAGAGAGAGAA)2*	TCTTGAGATTCTCTGAGGGG	56.937	CACTGCTTCCTTTCTCCATT	56.987	193
CAN1150	JP460125.1	(AAG)6	GCTCTGGTGAGCTGAGTCTT	57.311	GTCGTTTTGAGGTGGAGTTT	56.734	183
CAN1151	JP460131.1	(GCTCCA)3	CTAGTTACGGGGGATCTTCA	56.761	GAAGAGAAGAGTGGTTCCGA	57.001	144
CAN1152	JP460132.1	(TA)11	GGCCTAGGATGAAAACTGTC	56.311	GGTTTGGTTAGGCATCCAT	57.314	237
CAN1153	JP460135.1	(TCT)6	AGAGTACGGCCTAGTTACGG	56.186	AGAGAGGCCTCGTCACATAC	56.897	202
CAN1154	JP460136.1	(TC)9	CCTCCACTCTCCACTCTCTC	56.435	ACATGATAAGAAGGCGAAGG	56.909	110
CAN1155	JP460140.1	(AGA)7	CGGGGACTTTTAACTCTCAA	56.949	CTGTGTTGATTCGCAGGTAG	56.923	200
CAN1156	JP460140.1	(GACCCA)3	CGGGGACTTTTAACTCTCAA	56.949	CTGTGTTGATTCGCAGGTAG	56.923	200
CAN1157	JP460146.1	(TC)11	AGAGTACGGCCTAGTTACGG	56.186	GATGTTAGATGCTCCGCTTT	57.058	275
CAN1158	JP460151.1	(TCA)6	TGCTTCTACCGACGTCCTAT	57.452	CAAGCGTACTTTCTCCCAGT	57.083	227
CAN1159	JP460153.1	(TTTTTC)3	ACCAATGACCCTCACTTCAT	56.832	CACTGAACCAGACATTCCAA	57.038	169
CAN1160	JP460163.1	(AAC)6	GATCAGGAAATGCAGCTACC	57.357	TCACTTGTTGTTGTTGGGTC	56.935	250
CAN1161	JP460166.1	(GTCTTC)3	TGGACTGTGGAAGTTCATTG	57.038	AATGGCCTCTCTGTAATTCG	56.909	119
CAN1162	JP460169.1	(TTTC)5	CATTGGTGTAGGATTTTCCC	56.849	TGTCGTTTGTTGTAGGTTGG	57.091	297
CAN1163	JP460169.1	(GCGCCG)3	CAAGAATCCAAACCCTTCAC	57.083	AGGTGTACCCACGAAAACAT	56.892	239
CAN1164	JP460171.1	(TCT)6	TGCTAAAACCCCTGAGAAAC	56.944	ATTGTCGGAGGACTGGTAAA	57.113	125
CAN1165	JP460181.1	(GAT)7	CAAGAAGTGGTCCATCAACA	57.038	CTCTTACGGGCAAATTCACT	56.974	186
CAN1166	JP460182.1	(TCA)6	CAGAGCGGCCTAGTTACG	57.185	GGCTGTGAAGTTACGGTGTT	57.729	271
CAN1167	JP460184.1	(CATT)5	GATTCCCATCAACATGGC	57.095	TGATTGTGAGAGAGCCAAGA	57	206
CAN1168	JP460194.1	(GAA)6	GGTACAACGCAGAGCCTAGT	57.109	CACCTCAATAGGGGTGAAAC	56.956	269
CAN1169	JP460194.1	(CAT)7	AGGCCAGAAACTGATTATCG	56.909	GCTAGTTTCAGCCTTTTTCG	56.962	273
CAN1170	JP460200.1	(ATC)6	TCACTAACACTCCTCCCCAT	57.001	GTTACCGGAGCTGCATAACT	56.999	141
CAN1171	JP460201.1	(ATGGCC)3	TAGTTACGGGGGAATTGTTC	56.57	GATAATGAGCGAGGAGGAGA	57.012	244
CAN1172	JP460202.1	(GGT)6	AATGTTGGTCCCAACTTCAG	57.485	AGCATGTTCCTCAACTTTCC	56.824	166
CAN1173	JP460210.1	(CTT)6	TATCTCGTTTCTTTGCTCCC	57.032	GGTTATGAGTGTGGGGAGAG	57.001	225
CAN1174	JP460223.1	(CAA)6	TCAACTCAACTCAACTCGGA	56.902	CATATGCCATCTCTCCATCA	56.979	261
CAN1175	JP460223.1	(AACTC)6	GTTACGGGGGCTCTCTTACT	57.432	GAAGATCCATTGATGGGAGA	57.422	157
CAN1176	JP460229.1	(AAGAA)4	AACCTTAGAATGTTGGCGTC	56.817	GGCAACAACAAAACTCCATC	58.048	249
CAN1177	JP460243.1	(TTC)6	GGGGGATTCAGTTCAGAGT	56.446	TAATGGAGGATCCAACTGCT	57.204	261
CAN1178	JP460243.1	(TATATG)3	GGGGGATTCAGTTCAGAGT	56.446	TAATGGAGGATCCAACTGCT	57.204	261
CAN1179	JP460245.1	(AGGTAG)3	GGTTGGAGCTGAAGAGAAAA	57.113	CCTCTCCACAAAGCTCAGAT	57.032	297
CAN1180	JP460246.1	(CT)13	ACGCAGAGGGCCTAGTTAC	57.031	TCTCTGGAACTTAGCCAACC	56.987	270
CAN1181	JP460251.1	(ATG)6	GTGAAATGGGAATGGAAGAG	57.017	ATTTCTGATACCCTGCCAAG	56.756	262
CAN1182	JP460252.1	(AAT)6	AGAGCCTAGTTACGGGGAGT	57.046	TCACCATCCTCTGTTTGTTG	57.038	223
CAN1183	JP460257.1	(GA)11	ATGGGTATACCACCACCATC	56.884	CCGGGAAATGAAATAACCTC	58.368	283
CAN1184	JP460263.1	(GTG)6	GGTGGTAGGAGATCGTATGG	56.92	CACCACCAGAACCAAATGTA	56.859	292
CAN1185	JP460265.1	(AAC)6	GACCAGACCATTTCAAATCC	56.852	GGTCTCTTGTGTGGGTTAGG	57.069	279
CAN1186	JP460265.1	(TCAGTC)3	AGTTACGGGGGAGTCTTCTT	56.867	GGATTTGAAATGGTCTGGTC	56.852	129
CAN1187	JP460265.1	(TTCACT)3	GACCAGACCATTTCAAATCC	56.852	GGTCTCTTGTGTGGGTTAGG	57.069	279
CAN1188	JP460286.1	(TC)9	GCGAAGAAGAACAAACCTTC	56.662	GAAAGAGAACCTTAATGGCG	56.601	261
CAN1189	JP460287.1	(TAA)6	CGTCGTTGTTACCACCAATA	57.008	TGAGAAACTGGGTGGACTTT	57.198	144
CAN1190	JP460287.1	(TAA)7	CGTCGTTGTTACCACCAATA	57.008	GTTTCGTGAGAAACTGGGTG	58.187	150
CAN1191	JP460293.1	(CGACGC)3	AACCCTCTTCTTCGTTTCCT	56.988	GTCCTCATTGGATCTCGAAC	57.059	242
CAN1192	JP460293.1	(TTTTAT)3	GCTCATACATGCCCACATTA	57.029	GAATGAACGCATTGGTTCTC	58.145	282
CAN1193	JP460294.1	(TAT)7	GAGAGAATCCGCATAGATCG	57.453	CTCCTACCCCAACACTCAAC	57.069	228
CAN1194	JP460294.1	(GAA)6	GAGAGAATCCGCATAGATCG	57.453	CTCCTACCCCAACACTCAAC	57.069	228
CAN1195	JP460302.1	(GAT)6	TGGAGCTTTAGTGTCGTTGA	57.055	ACTTCCACTCCCCAAATTGC	61.249	280
CAN1196	JP460302.1	(ACCGGC)3	CCTCATTCAACTCCTTCACC	57.131	GAGAACTCCAACATTGGCTC	57.288	299
CAN1197	JP460309.1	(TGT)8	CAAGAAGGAGGAGAAGAACAAG	57.348	TTTCCTTGGATCACCAGAAG	57.71	159
CAN1198	JP460311.1	(AT)10	TGAAGATGCTGGTATTGAGG	56.285	ACTACCCTGCTAATCGATCC	55.846	266
CAN1199	JP460316.1	(TCAGGA)3	GCCTAGTTACGGGGGATTAT	57.1	GTCACTTCAGAGGGAGCTGT	56.979	176
CAN1200	JP460317.1	(ATGAAA)3	AATACGAAGCTCTTCATGCC	57.058	ATCCACCTCGTATTTCGTGT	56.982	281
CAN1201	JP460330.1	(CCT)7	CAACGCAGAGGCCTAGTTAC	57.663	AGCTTTCTTCAACCTTGGTG	57.053	226
CAN1202	JP460342.1	(CT)10	ACTTTACTTGACTCGCCGTC	57.078	GCAGATTCTTTCAGTTGGGT	56.824	300
CAN1203	JP460345.1	(TGA)6	CAAATTAGCAGACCAAAGGG	57.37	AAACCTTGGTCGATGTGAGT	57.064	262
CAN1204	JP460348.1	(CTCTTC)3	CATTTGGCCTTTTGACTCTG	58.352	CCAAAGGTGGGTGATTAAAG	57.071	213
CAN1205	JP460356.1	(CAACTG)3	CATTTAGAGGTGGCTTGTCC	57.268	CTTCCAGTTTCCATCTCTGG	57.296	296
CAN1206	JP460384.1	(TTC)8	AGATCCGATCGTTCATCTTC	56.685	CTCTGAAGCTTCTCGGAGTC	56.902	101
CAN1207	JP460389.1	(CT)9	AAACGCAGAGGCCTAGTTAC	56.299	TGTGGAGAGGAACAGAGTGA	56.771	286
CAN1208	JP460391.1	(TCT)6	TATGGAGGAAATGGTTGAGG	57.459	GGAGAATAAGGAGAGTCACAAC	54.629	276
CAN1209	JP460409.1	(AG)9	CTAGTTACGGGGGAACATTG	57.1	GCAGAAGAAGAAGGAGGTTG	56.702	270
CAN1210	JP460411.1	(TGG)6	AATGCTTCATGCCTCTTCTC	57.074	GCCAACATGGCTAGTTTTCT	56.969	223
CAN1211	JP460413.1	(AAG)6	CGTCGAAGGGTACCATCTAT	56.632	ATTCTTTCAGGTGGTTGCC	57.564	293
CAN1212	JP460431.1	(CTT)8	TACCTCTCAACCATGACCCT	57.001	CTCTTCCAACATTGGGTTTC	57.083	284
CAN1213	JP460434.1	(ATC)8	ACAAACTGCCTAACATGGCT	57.357	GCTGAGTTGACGAAGGAAGT	57.095	199
CAN1214	JP460447.1	(CAGCAA)3	CTCCTAAAATCGTTCGGAGA	57.037	CGTTTGTAGTTGTTGCCTTG	56.948	231
CAN1215	JP460447.1	(GCTCAG)3	ACCCTCTACAGTTCTCACGC	56.966	TACATTTGAAGCTGGTGGTG	57.185	182
CAN1216	JP460449.1	(TAGATT)3	GACGTGGATGAAAAGGAAAG	57.238	CCCACAAACCACTAAACTCC	57.022	256
CAN1217	JP460450.1	(ATT)6	CTCTCTCATCCTCCTCTCCA	56.983	CTTTTTGGGTAGGGTGTGAT	56.514	119
CAN1218	JP460466.1	(ATG)7	AGGGTTGAGGTAGTCACAGC	56.803	CATTCCTTAACAAAGCCACC	57.217	253
CAN1219	JP460471.1	(AAG)6	TGTCATTCTTCTGTTGGTGG	57.038	ATCACCATGATGAGTCCCTT	56.761	207
CAN1220	JP460474.1	(TTC)6	GTGGTAGCAACGCAGAGTC	56.944	GGTTGTCTGCTCATTGTTGA	57.203	156
CAN1221	JP460475.1	(AAT)6	GGTCTTCATCTCTTGGTGCT	56.864	ACAGTATGGAGATGGTGTGGT	56.784	285
CAN1222	JP460483.1	(ATA)6	CCCAAGATTAGCAAGATGGA	57.765	GGGAAATGGAACCACTACAT	56.279	286
CAN1223	JP460487.1	(ATAGAA)3	GCAGTGCTTGTTTACGTGTT	56.523	GGTGCTACTCCTGCAAAACT	57.078	276
CAN1224	JP460489.1	(TA)9	TGATGTTGGTGGTAAAGTGC	57.018	AAACCAATTGGACTGACAGC	57.639	230
CAN1225	JP460504.1	(GATCAA)3	AACAAGACTGAATCCCCAAG	56.671	TGGTCAGCACTAACTTGCAT	56.918	170
CAN1226	JP460510.1	(GAATGG)3	GAGCCTCTTCACGAACTTGT	57.095	ATGTGATGAGTTGTTGGTGC	56.891	230
CAN1227	JP460517.1	(CAA)6	AGAGGCCTAGTTACGGGAAT	56.943	CCTCCATTTCCTTGAATCAC	57.017	209
CAN1228	JP460518.1	(AACACG)3	CAACAACAACCAACAAACCC	58.773	GTAGTTGTTCGGGTGTAGGG	57.053	211
CAN1229	JP460528.1	(TGCGAC)4	GATCGATCCCGATCAATTCT	58.889	GCAGCACATTGTTGATGAAG	57.834	283
CAN1230	JP460541.1	(TTC)9	TTACCGAAGAGAAGAGGTGG	56.992	GAAGTGGGTTCGTAAGGAAA	56.792	238
CAN1231	JP460547.1	(ATT)6	CTTTTGGTTCTGGGGTAAAC	56.214	GAACGAATGAATGACACCCT	57.418	262
CAN1232	JP460560.1	(TCA)6	TCAGGTTATGAGGCAGATGA	56.748	AAAAGGCCTCTCTTGGAATC	57.464	238
CAN1233	JP460578.1	(AAT)6	GAGGTGAAGTGAAGAATGGG	57.131	ATCCTCAAACATACCCTCCA	56.889	152
CAN1234	JP460615.1	(CCGCCT)3	GACGAAGAAGCTTCCCAATA	57.032	AATCGTCATTGTAGTCCCGT	56.982	198
CAN1235	JP460635.1	(CAT)6	CTAAAGGGGTGGTGGAAAG	57.104	CTCAATTTGGAGAGAGGAGAAC	57.137	239
CAN1236	JP460640.1	(ACA)6	AACCCACTACAACCACAACC	57.259	GAGAGGAATTGGCTGAGAGA	57.095	172
CAN1237	JP460657.1	(AAC)7	GCCTATTCATAATAGCCGGA	56.883	TGATAACTCCACCATGTCCA	57.274	257
CAN1238	JP460688.1	(CAATGG)3	GGAGCTAAAACCAATGGAGA	56.879	TCATTCTCTCCTTTCCAAGC	57.047	264
CAN1239	JP460689.1	(TAA)8	GTCGTTACCCGATGAAAAAC	57.062	ACTCTTCATAACCGGAGCTG	57.018	197
CAN1240	JP460735.1	(AAGAAA)3	GTGGGTGATGTAGACCCAGT	57.247	TAGGCATTAACAAGAGCTGC	55.894	224
CAN1241	JP460756.1	(CAACAC)3	CCTTATCCCTATCCCCATCT	56.912	GGACAGAGGTTGTTGTTGTG	56.49	275
CAN1242	JP460837.1	(CAA)6	TAAACGCGTCGTGTGAGTAT	56.907	GCAAACCACAAGAAGGAAAC	57.298	297
CAN1243	JP460839.1	(ATA)6	CACCAACGTCTTCAATAGCA	57.346	ATGCTACAACCCATGTCCTT	56.982	193
CAN1244	JP460923.1	(TGA)6	GGCTTGCTCTGATGTTAGGT	57.013	ACCTCATCAATCTCCCTCCT	57.555	160
CAN1245	JP461030.1	(TGTA)5	AACTGGTACCAAGGGTGAGA	57.069	CACATGTGCCCACATTAACA	58.835	298
CAN1246	JP461060.1	(TTCT)5	CAAAAGAGCGTAATAAGGGC	56.746	CCTCTCTTGACGAGGATGAT	56.799	141
CAN1247	JP461069.1	(CT)11	TTCCTTGTTATCATCGTCCC	57.456	ACAAGTCCCATGCCAGTAAT	56.982	275
CAN1248	JP461074.1	(TTC)6	CTAGTTACGGGGGAACAAAA	56.791	GGTTAAGGCCATGTTTGGTA	57.487	168
CAN1249	JP461074.1	(GATGAG)3	GGAAACTTCCCGACTCTACA	56.83	CTCTGCAACAAATCACCAAG	56.891	232
CAN1250	JP461080.1	(GAA)6	GGATACCCATTAACCAACCA	57.125	AGACTTGAGACGGAGAGTGG	56.984	202
CAN1251	JP461080.1	(TCTTC)4	GTCAATGGAGAGGCAAACAT	57.577	TCTCAATCAACAGCCTTCAC	56.343	195
CAN1252	JP461081.1	(CCGTTC)3	TTCTTCTCCTCCTTCCCTTT	57.05	CATCTGAAGATGACGCTACG	57.018	223
CAN1253	JP461085.1	(ATAC)5	CTTCCATTGAGATCTTGCGT	57.893	CTCCCCTCATTATTTTCTCG	56.388	291
CAN1254	JP461088.1	(GAAATG)3	GGCTGAGGATGTTGAGAGTT	56.864	CTGGTTGTCATTCCAGTTGA	57.038	182
CAN1255	JP461095.1	(AAG)6	TAGTTACGGGGGAACTCTCA	57.272	CAGGTGAGAAGATCGGAAGT	56.87	176
CAN1256	JP461106.1	(TC)11	GGGGAAAACCTAAATCCCTA	57.049	CTGCAGCAGTAGCTCCAATA	56.876	244
CAN1257	JP461109.1	(CAA)7	GCCTCAGCCAGAACATACTT	57.013	CTACTCCACAAACCATTCCC	56.956	175
CAN1258	JP461111.1	(GAGCTT)3	CAACGCAGAGTGCCTAGTTA	56.785	GTGCTGGGAGTTTCCTTAGA	56.987	196
CAN1259	JP461118.1	(AAC)7	AACAGGCAACAGTTAGTCCC	56.765	CTCCTGGGAAATACGAACAC	57.113	226
CAN1260	JP461122.1	(AT)10	GTCAACGACTCATCACAGGA	57.085	CTCACCTCCTAGCACGAAAT	57.018	199
CAN1261	JP461134.1	(TC)9	GTCTGTTTCTGCGGATTTCT	56.982	GAGAAGAAGGAAGAGACCCC	56.935	231
CAN1262	JP461141.1	(AT)12	GAGCATCATCTTCCTCCATT	56.685	CAACTCCTACAAGCACATCC	55.753	268
CAN1263	JP461148.1	(TTC)6	AACAGCCTAAACGAAAGTGC	57.183	AGCAAAACTGGTGGAGAAAG	57.053	244
CAN1264	JP461160.1	(TTGAG)4	TGGTGCATCAACTTTGTACC	57.018	ATTACACAAGCCCAAAGGAC	56.662	103
CAN1265	JP461165.1	(GAA)8(AGAAGAAGAG)2*(GAAGAAGAG)2*	AGTCTCTGAACACACCACCA	56.521	TATCCCCTGGTGGAAGATTA	56.942	253
CAN1266	JP461168.1	(ACAACC)5	CCTTCCAGAGGTTTCTTCAA	56.961	ACCTCAACGACTTCGTTTTC	56.892	157
CAN1267	JP461172.1	(CCATGT)3	CAACAGAACCTTCATCACCA	57.038	CGATCTAAGTCGGGTTTCAT	56.756	191
CAN1268	JP461172.1	(AGACAG)4	GGCTGTGTTCCATTCTCTTT	56.824	ACTGGCTCCAGCTCATAGAA	57.639	252
CAN1269	JP461181.1	(TTA)6	TCCCCTCATACCTTGTTCTC	56.6	AAAAGAACACGAACCACCAC	57.544	293
CAN1270	JP461183.1	(AAAG)5	AGTCTATGCTGCCTGTCTCC	57.059	GTTTCGTGTGAGAGGTTTCC	57.194	296
CAN1271	JP461183.1	(CGAAGC)3	CGAAAGAAACGGAAGAAGAG	56.827	CCATTCGAGGAGCAATAACT	56.909	227
CAN1272	JP461190.1	(TCT)6	AGATCCTGACCGAAGTATGC	56.787	GTTCCTTCTCGGAACTTCAA	56.956	191
CAN1273	JP461192.1	(CAC)6	AGTTTTTGGGTCAGGACAAG	56.74	TCAAACCAGAATGGTGTCTG	57.038	206
CAN1274	JP461202.1	(AACCCT)3	TCTCAAAGCCCTACCATCTC	56.92	AGCTGGAACAAGTCCTTGAC	56.934	265
CAN1275	JP461203.1	(TCT)6	ACCTGGTCCCAAATCAACTA	56.956	CTCAGCCGAAACTCCTATGT	57.018	197
CAN1276	JP461208.1	(GAT)8	TAGTTACGGGGGATGATGTT	56.879	GTTTACCCTGATCATCCCTG	56.889	281
CAN1277	JP461223.1	(AGGTAG)4	TGTCGAAAGTGTGAGAAAGG	56.426	CCTCTCCACAAAGCTCAGAT	57.032	188
CAN1278	JP461241.1	(CAA)6	CGACGTCGTTACTACAATGC	56.907	GAGTTTGGTAACCTTGCGTT	56.882	132
CAN1279	JP461242.1	(AGTGGAAGA)2(GGAAGA)3*gg(AAGTAA)3	GGCCATTAAGCACAGAAGAT	56.904	GTTCTTGCCAATTTGGACTC	57.235	286
CAN1280	JP461249.1	(GAAAGA)3	GAACAAAGACAGAATTGGGG	57.083	TGGTGAGCGAGATAAACTCA	56.986	227
CAN1281	JP461252.1	(TTC)6	GGGGTGGTGATAATTATTGG	56.625	TCAGTTGTGAGTCGAAATGG	57.207	165
CAN1282	JP461255.1	(ACGGTA)3	TGGTGTGGATTCTTCTGATG	56.967	TCCGTTTCTCTTCCTCAGTC	57.001	227
CAN1283	JP461276.1	(AGAGAC)3	AGAGTACGGCCTAGTTACGG	56.186	ATGGCCAATCTCTTGTAAGC	56.904	160
CAN1284	JP461298.1	(AC)10	CAACGCAGAGGCCTAGTTAC	57.663	TGCGAAAACTACTCAAGCTG	56.912	285
CAN1285	JP461300.1	(AG)14	GTCGACATGATCCATGTGTT	56.642	TTCCCCATTTGTAGAGCTTC	56.879	295
CAN1286	JP461305.1	(TTA)7	TTCACCATCTCAAGGGTTCT	57.131	CACTGGGATTTTGATAGGGA	57.459	213
CAN1287	JP461306.1	(TCT)7	TCTCCTACACACTTGGGGTT	57.069	CTTCGCCTGTGATTTTAGGT	56.974	180
CAN1288	JP461310.1	(CTTT)6	TGGTATACTAAGTCGTAGCCCC	57.381	TCGTGGTAGCTGCATTAAGA	57.131	241
CAN1289	JP461319.1	(AAGAAC)3	GGGAGAAGAGGAAGAAGGAG	57.096	GCTTCTCTAGCAAGAAATGGAG	57.547	247
CAN1290	JP461321.1	(TC)10	AGCGAATATCTGACTCTGCC	57.104	CGATTCATCTCCGAGTTTCT	56.92	270
CAN1291	JP461344.1	(TGA)8	TGCCGCTCTCTAGTTTTTCT	57.004	TGTATACAACAAACCCACCG	56.85	196
CAN1292	JP461399.1	(TTTATA)3	TGAGCTCAGAAGTGGTTGAA	57.071	TGCTTCATATGCTTGGTCAG	57.442	255
CAN1293	JP461810.1	(AGAATA)3	GGTAGTGGTAGCGTTGGAAA	57.757	AGAAACAGGTTGACCACCAT	56.902	141
CAN1294	JP461828.1	(CACCTC)3	GTGAAGGAACTCAATCACCC	56.964	GGTGGGGGTCTAGTAGCATT	58.001	298
CAN1295	JP461841.1	(TTCGTC)3	CCACACCATTGAAACCTTCT	57.485	AGAACAACAGCCTTCGACTT	56.639	130
CAN1296	JP461873.1	(TAA)6	GGCATAGCGTAGACCATTCT	56.935	TGATACGTCTGTGTTACGGG	57.055	230
CAN1297	JP461873.1	(ATA)7	GGCATAGCGTAGACCATTCT	56.935	TGATACGTCTGTGTTACGGG	57.055	230
CAN1298	JP461873.1	(ATC)6	TATGCCCATCCTTTACCACT	57.032	CCACGTCCGATTAGTTTACC	57.096	137
CAN1299	JP461893.1	(GAA)7	ACTCCAAAGCAACAACTTCC	56.892	ACATTGCCTGTGACTGTGAG	57.191	100
CAN1300	JP461928.1	(GCT)6	TGCTATGATCGAAGTGGTTG	57.281	GTGCCCAAAAAGTGCTAAGA	58.027	267
CAN1301	JP461937.1	(AGA)6	CAGGAGCCTCACAATTCTCT	57.032	AACATGGTGCCTAGTGTGTG	57.002	168
CAN1302	JP461966.1	(GCT)7	TTGTCTTCCGCACAGAGTAA	57.055	ATGCAAAGGTGCTCCTCTAT	56.5	291
CAN1303	JP461986.1	(AAT)6	CGTCATCTTCCTCATCATCA	57.066	GTTGTGAGATCGTTTCCTCC	57.127	170
CAN1304	JP462025.1	(GAA)6	GAACGGTTGTCTGCTTCTTT	57.048	CATCACTCTCCACCTCATCA	57.016	193
CAN1305	JP462025.1	(TATGTT)3	AAGAAGAGGCTGATGAGGTG	57.032	GAACATGTCTGTCCATGTCTCT	56.633	187
CAN1306	JP462061.1	(CCAAAC)3	CTTGTCACCCACGATGTCTA	57.071	CTGTGGTCAGCGTATCTGAG	56.969	270
CAN1307	JP462064.1	(TCA)6	GTTCTCAGGAGGGATAGGGT	57.091	GCTAACATTCCCAGAACCAA	57.67	115
CAN1308	JP462066.1	(AATCAC)3	GCAGAAGAAGTCCGCTAAAG	57.004	GATCTTCTCATCGTCAATGG	55.552	190
CAN1309	JP462071.1	(GA)9	TGTTGCTATTGGGTGTCTTG	57.185	TGCTCCTGTTATTAGTGCCA	56.972	268
CAN1310	JP462084.1	(AGC)6	ATCGACGACCTTCACAGATT	57.158	TGGAGTAGTCTCGGTTAGGC	57.018	247
CAN1311	JP462090.1	(TCATCT)3	AGGGAGTTCTTCAATTGGGT	57.554	TAGCAACACACCGTCTCATT	56.753	260
CAN1312	JP462124.1	(AGA)10(AGAAGAAGAG)2*(GAAGAAGAG)2*	GAAGAACTCACTTCCCCAAA	56.798	TATCCCCTGGTGGAAGATTA	56.942	293
CAN1313	JP462135.1	(TCCAAC)3	GAAGAAGAAAACAGCAGGGA	57.113	TGGTAGAAGATTGGTGTTGG	56.029	159
CAN1314	JP462155.1	(TGGGCT)3	CAGCCTCCGTTAAAGACAGT	57.083	TGCTCAGACCAAGAAGATCA	57	198
CAN1315	JP462157.1	(ATGAGA)3	GAGGAGCTCGGTGAATTTTA	57.032	TCTCTTCACATCACCACCTT	55.545	246
CAN1316	JP462167.1	(ATA)7	GGCTTTGCAACAACAAGTTC	58.406	GTGGTGGTGGTTGTGGTAT	56.39	290
CAN1317	JP462192.1	(TTTTGT)4	GGAGAGAGTGAGAGGACTAGGA	56.782	GGTAAAAGCTGACTTGGCAT	56.969	223
CAN1318	JP462211.1	(CTT)8	CTCTCATTGCCTACCCGC	59.348	TGCTTATATGAGCTTCAGCG	56.925	159
CAN1319	JP462227.1	(ATTT)5	TGAGAGGGTTGGAGAAGAAG	57.006	TGCCTCTGTGAAAACTCTTG	56.594	231
CAN1320	JP462245.1	(AAC)6	GATGTGGAATCGAGGATGAT	57.287	AAGTATGGAAAACCAGCAGC	56.969	278
CAN1321	JP462245.1	(TAATGC)3	CAACACCAACACCAACAACT	56.872	AAGTATGGAAAACCAGCAGC	56.969	226
CAN1322	JP462255.1	(ACC)6	ACCTCTCTTCCTCCTCGACT	57.078	GGCACCGTTCAACACTGA	59.184	153
CAN1323	JP462256.1	(AAC)7	AACTCAGCGATTAGACCCAC	56.855	CACGAACAGCAACAAAAGTC	56.955	287
CAN1324	JP462280.1	(CAGCGA)3	GGAACTACGAGTGGGTCAAC	57.064	CTCACCTCTTGGAGTTTCGT	56.939	244
CAN1325	JP462289.1	(TTA)8	GTCCGTCAAGCATGTCAATA	57.113	AGGTAGTTACCAAAGAGTGC	51.187	171
CAN1326	JP462296.1	(GAT)6	CGACTCAAGCTCAACAACAG	57.174	ATTCTGCATGAGTAGGACCG	57.766	270
CAN1327	JP462365.1	(ACTC)5	CGAGTGAGAGAGACCCAGTC	57.479	GAGGCGCAGGACAGTAGTAT	57.044	204
CAN1328	JP462414.1	(TGAAGA)3	AGACCAAAGCCAAAACAGAG	57.053	ATCATCTCCACCATGGATTC	57.123	251
CAN1329	JP462424.1	(TC)15	TCAACATGACTCTTCTAGCCC	57	GAAGGATAACAAGGGGACCT	57.046	248
CAN1330	JP462431.1	(GAA)7	TCCCAAGAAGCCAATACAGT	57.268	CCACCACAAATAATGTCAGC	56.483	160
CAN1331	JP462431.1	(ATC)6	GCTGACATTATTTGTGGTGG	56.483	CTCTTGTGGGGTGATGAAAT	57.421	183
CAN1332	JP462436.1	(TCCTAA)3	ATCCAGTTCCAAGCTCAAAG	56.987	GGTGCAGGGATAACAGAGAG	57.323	196
CAN1333	JP462524.1	(ATTCTC)3	ATTTAGCGGTTCAACTCACG	57.906	AGCAGTGTCCATGGTTGTTA	56.587	177
CAN1334	JP462592.1	(CCGCCT)3	TCAGACAACCTCAATCAACG	57.207	TAACACCACCAACACCAAGA	57.409	237
CAN1335	JP462622.1	(CCGAAC)4	AAATTGGCAGTGTTCTCACC	57.639	CCACTCAACACCTCACAAAA	57.109	286
CAN1336	JP462636.1	(TCA)7	CACCTTCATCATCATCCTCA	56.894	GTGGAGACCAAAGACCACTC	57.081	198
CAN1337	JP462639.1	(GAA)8	CGGCGAGAGTAGAAGAAGAG	57.053	CTGGTGAAGCGTTCAAATC	56.801	282
CAN1338	JP462660.1	(CAC)7	TCTTCAGACCCTTCTCTTGG	57.006	CTTGGCTTCTGTTGGAGAAT	56.987	262
CAN1339	JP462660.1	(CAGCAA)5	TAGCTGGGCTTACTACTGCC	57.304	GCTGGAAATTCCTGAAAGAG	56.6	283
CAN1340	JP462660.1	(CCAGCT)3	AACAGCAAACAGCTCCTCTT	56.797	GTCACAGACTAGGTCCAGGG	57.118	218
CAN1341	JP462705.1	(TAA)6	CTGTTCTTGGTTGGTTGGTT	57.547	AACCGAAGAAGAATCACCTG	56.83	129
CAN1342	JP462758.1	(AAG)6	CTCACTATTGGGGAAGCAAT	56.756	GCTACTTCACCTCCAAAGGA	56.987	162
CAN1343	JP462778.1	(GATCAT)3	CGACAAGTCGTAAAGCATCA	57.506	GGCTACGGTTCGAACTACAT	56.847	227
CAN1344	JP462798.1	(CAT)6	GGGTTTTCGGAAGTGGTAAT	57.903	CACTCGAAGTCGCTCCTATT	57.173	273
CAN1345	JP462849.1	(AGG)6	GAAAACTCGGTGGAGAAAGA	56.956	ACTAGATATCGGTGGTGGGA	56.92	180
CAN1346	JP462874.1	(ATC)6	TCTAGGGCTTTACCCAAAAG	56.196	TCTTCCTCCTCTCGAACATC	56.932	137
CAN1347	JP462879.1	(AAC)6(ATC)7	TGTTTCTAAGGCTCAGTCCC	56.987	GGCAAAGGTAAAGCAAGTGT	57.033	133
CAN1348	JP462892.1	(CTT)13	TTCGACCCTTGTAGGTTCAT	57.113	TGGTCTCGTGCAGTTAGAGA	57.104	150
CAN1349	JP462927.1	(TAA)9	GTTCGTGAGTTTCGTCACTG	56.833	TCGTCGTTTGGAGAGACATA	56.821	285
CAN1350	JP462992.1	(AGGCAG)3	CAACACAGTGAGGATGAGGA	57.09	TCTCATGGCTTCCTTCCTAC	56.92	258
CAN1351	JP462995.1	(ACA)8	GTATAACTTCACCCTCTTCC	50.407	GTCCTCCATCAAGAGTGGTC	57.01	150
CAN1352	JP462995.1	(AAT)7	CTCCAATTCTTAGAAGCCCA	57.037	CCATTGTTACTTCCACGTCA	57.023	274
CAN1353	JP463001.1	(GATT)6	TGTACACAACCACACTGCAA	57.041	TGGTACAAGATCCCTCCATT	56.889	119
CAN1354	JP463023.1	(ATC)6	GTCGGATTTGGTGAGAGAGA	57.779	ACTACTACTACAACCGCCGC	57.092	188
CAN1355	JP463041.1	(ATT)9	CCTCATTGCTCTGTTCTCCT	57.032	CAGCTGAGGCCTGAGTTAAT	57.173	102
CAN1356	JP463085.1	(TCA)6	CACGATGAGCAACTTGGTAG	56.923	GATCCGTTCATCGTTACCTC	57.043	270
CAN1357	JP463085.1	(AAG)6	GTCTGTGACGGACAGGTACA	57.017	CAAACAAGCGTTTACAAGCC	58.489	158
CAN1358	JP463101.1	(CTT)6	AGATTTGAAGCTGGGACAAG	56.987	AAGCTCACAAACCTTATGGC	56.969	241
CAN1359	JP463103.1	(AT)10	CCGTTCCTTGTTGTAACGAT	57.606	CATGTCGTCAGTCACACTCA	56.494	252
CAN1360	JP463107.1	(AGT)6	ATGGGAAGGCATAGCAATAG	56.836	ATGCAAGTCAAGTCCAAGTG	56.284	261
CAN1361	JP463107.1	(ATC)7	GTAGTGATGCCAACACCAAA	57.018	ATGCAAGTCAAGTCCAAGTG	56.284	224
CAN1362	JP463113.1	(ATG)7	ATGTTAAGCGAGGAGGAACA	57.422	GGTTTCCTTCATCTCCATTC	56.044	204
CAN1363	JP463122.1	(TTC)6	TAAACTCTCTCTCCCCACCA	57.296	GGATTGCTTTCAAGTGAGGT	56.824	204
CAN1364	JP463160.1	(GATTGG)3	TCAGCTTCTACTGGAAACCC	56.987	CCTCATCTTGCTCTTTCCTC	56.633	205
CAN1365	JP463219.1	(TGAAAG)3	GAACAATTTTCCGAGTTGGC	59.551	GAACAGGATTGAAGCAGGAT	56.755	160
CAN1366	JP463238.1	(ATCATA)3	GGCTAGAGATAGACAAAAGC	51.137	TAGTGATGAGTTGGTGGTGG	56.902	137
CAN1367	JP463300.1	(ATG)6	AAGGTAGAAGCGCAACAACT	56.79	ACGTCACATACGTCAGGTTG	57.002	296
CAN1368	JP463309.1	(ATT)6	AGGTTCTGGTCAATGATGGT	56.832	GAAATCATCCTCCGAATCAG	57.109	182
CAN1369	JP463330.1	(TAC)6	CAACAAGACCAACAGTTTCG	56.798	ATCGTCCATTCCACTGACTT	56.996	213
CAN1370	JP463366.1	(TA)13	GTAAGATCCAAATGCGAACC	57.151	GTCTGTGACTTGTCGGATCA	57.085	208
CAN1371	JP463431.1	(GAAA)5	ATAGTCGGTTGGCACTAAGG	56.852	GAATCAAGCACTTCACTACCAG	56.637	183
CAN1372	JP463458.1	(GAA)6	TCACTCACTCAATCCACGAC	57.085	TGGTGTACATTCTCAGTGCC	57.067	263
CAN1373	JP463496.1	(TA)9	CGGTTTCTACACTACACACCA	56.227	CTCCCAAATCCTTGAGAGAA	56.894	238
CAN1374	JP463502.1	(TAT)6	AAAGCAGTAGTAGCCGATGG	57.154	GGTGTGCCATAGATGACTGA	56.995	175
CAN1375	JP463508.1	(CAT)6	CTCAATCTCAATCCCAGTCC	57.063	ATCATCACCACACACCATTG	57.54	167
CAN1376	JP463554.1	(GAACCT)3	AGCCACTATTATCCCACAGC	56.781	GTGGTGGTGGTGGTTTATTT	57.143	122
CAN1377	JP463592.1	(CAT)6	GCTATTTTCAACACTGGCCT	56.969	GTCGTACTCCATGCAAATCA	57.113	238
CAN1378	JP463660.1	(TTTA)5	CTTCAAGCGGCTAAGACAAT	57.275	CACCCGGAAAGACAAATAAC	57.066	193
CAN1379	JP463663.1	(CTGGGC)3	GATGAAGAATCCTCCACCAC	56.894	CACCTCCTCCTCTGGTTCTA	56.875	176
CAN1380	JP463664.1	(AG)13	GACTCAGATTGCCCAAAACT	56.824	GGAGAAGCGAATGGAATAGA	56.968	153
CAN1381	JP463670.1	(TAA)6	TTAGAATGGTTGTTGGGAGG	57.52	CATCACCAGGAACAATAGCA	57.118	111
CAN1382	JP463678.1	(GAT)8	TGCCCTCAGATGAAGAGATT	57.387	GCTGTCATCTTCGTCTTCGT	58.028	159
CAN1383	JP463681.1	(TCA)6	ACAAACCACCATCTCAGCTT	57.225	GGTCATGAGTGCCTTTCTCT	56.864	126
CAN1384	JP463691.1	(AGTAGC)3	GACTACAACAACGGCAATCA	57.181	GACATCATCGACCTGTGAGA	57.01	278
CAN1385	JP463696.1	(GAT)6	GGTCTTTCGAAGTCCAACAC	57.194	CTCTCTTCTTTGCACCATCA	56.52	198
CAN1386	JP463707.1	(AAC)6	TCCATAGGCCTACAACCATT	57.032	TGGTGGTGGTGGGTACTAAT	57.641	265
CAN1387	JP463707.1	(AGTACA)3	TCCATAGGCCTACAACCATT	57.032	TGGTGGTGGTGGGTACTAAT	57.641	265
CAN1388	JP463780.1	(CCACCG)3	TCACCATGACTCTACCACTCA	56.607	GAAGAGTTGCAATTTGGGTC	57.235	124
CAN1389	JP463783.1	(TGGTAG)3	GGGTGGATTGTTAGAAATGG	56.849	TCGTTCCCATTAACCTCCTA	57.159	203
CAN1390	JP463822.1	(AACATG)3	TTCTACAGGGCTTCCTAACG	57.129	CTTGTGGCTGTTGTTATTGC	56.876	179
CAN1391	JP463826.1	(TGATTA)3	GTCGCTCAACTTCTGGAATC	57.448	GCAGGTTCTCTTCTGCTTCT	56.44	118
CAN1392	JP463916.1	(TCT)7	CCTCCACCTGCCTAATTAAA	56.875	AGTACCAACGAAAACCCAGA	57.177	219
CAN1393	JP463916.1	(TGGGCA)3	CCCAATCCCCTTAAACAGTA	56.577	AGTGGCATTAGCTCCCATAG	56.94	265
CAN1394	JP463930.1	(AAT)6	ATCCAAGTGCAGAAGAAAGG	56.987	TACCCTGACCATTAAGAGGC	56.756	293
CAN1395	JP463942.1	(CTT)7	GACAATTCAGTTCAGTTGGG	55.548	TGAGTTGCTCCACGAGTTTA	57.055	276
CAN1396	JP463942.1	(TTC)6	ATCAGATTCACCGCCATAAG	57.639	TGAGTTGCTCCACGAGTTTA	57.055	199
CAN1397	JP463955.1	(TCTGGA)3	GAGAGAGAGAGATCTTAGTTGG	51.716	GCCTGGTCTTCCATTATGAC	57.043	271
CAN1398	JP463963.1	(TTC)6	AAAGTTCATCCTCTGATCGC	56.915	TTATAGCCTTCCCACTTTCG	57.023	290
CAN1399	JP464008.1	(TC)10	GTTCATGCACCCATTCCTAT	57.327	AGTCCGATGATGATGTTGTG	56.823	285
CAN1400	JP464056.1	(ATA)6	GCCTAATTAGTCCCTCAGCA	57.062	ACCTGGGTGTGACTCAAAGT	57.017	287
CAN1401	JP464095.1	(CCA)6	GTGGAGAGAGTGGAGGACAC	57.133	CACCGATAAACTGGTCAGACT	56.784	221
CAN1402	JP464105.1	(GAA)8	CGACGGAGGTAAGCACTATT	57.004	AAGAACCTATCGTGCTCCAG	57.018	197
CAN1403	JP464141.1	(TGA)6	GTTTATCCATAGGTCAGGAGGA	57.177	TCTCTCAAGAGAAGGGCAAC	57.162	263
CAN1404	JP464167.1	(GAT)7	AACATGTCCAGAACCAATCC	57.257	CGTAAGCTGAACAACCACTG	56.992	160
CAN1405	JP464197.1	(CTG)6	GTGTTCAAATCAATGCCCTC	57.99	ACTTGGCGAAGACTTAATGG	56.974	174
CAN1406	JP464226.1	(TGA)7	GCCGCTTCTAGAGAAGAAGAT	57.1	ACCTTGGAAGCTCACACTTC	56.934	161
CAN1407	JP464247.1	(TGA)6	CCGAGAGTGGTCAGAACTTT	56.939	CACTTGATGATTTGAGGACG	56.654	113
CAN1408	JP464269.1	(ACT)6	GAACAGCAGCTAGAAAAGCC	56.999	ACATGGATAACTCCCACCAT	56.594	290
CAN1409	JP464275.1	(ATG)11	GGTATTCCCTTATCTCGGGT	56.97	CATCCTCCTCATGGGTTTTA	57.459	282
CAN1410	JP464300.1	(TTTTAT)3	AGGTTTGGATCTGGATTCTG	56.6	CTAACATGCGCTCACTCCTA	56.716	210
CAN1411	JP464413.1	(GAT)6	ATCAGTACCATCACCATCCC	57.059	ATGAGGTAAAGCCATAGGCA	57.335	281
CAN1412	JP464443.1	(TTTTA)4	TTGCACAGACACACATACCA	56.966	GAGGTGGAAAGGAGGAAAG	56.296	172
CAN1413	JP464454.1	(CCAAAC)3	GCTCTTCATCAATCCCAGTC	57.222	GCGGAGCAAGAGAAAGATAA	57.335	141
CAN1414	JP464495.1	(ACA)10aa(AGTTACAACAAC)2(ACA)7*	GATTACGTGCCAGATTCACA	57.113	GCTTCGGCATAGAATGAGTT	57.058	298
CAN1415	JP464495.1	(AGT)6	GGGGAATAACAGTTGCAGTT	56.662	TGTGAATCTGGCACGTAATC	57.113	106
CAN1416	JP464495.1	(GAG)7	GATTACGTGCCAGATTCACA	57.113	GCTTCGGCATAGAATGAGTT	57.058	298
CAN1417	JP464513.1	(TTTC)6	AAGAACACATGGCTCTCCTC	56.864	GGCAAAGGAAAAGCTTAGTG	56.815	291
CAN1418	JP464555.1	(AT)10	CTCATTGTGCTCTGACCAAG	56.935	GAACCAAGTCCAATGAGGTC	56.964	258
CAN1419	JP464608.1	(CAGAAC)3caa(AACCAG)3	TGAGGATCATCATGGTTCAG	56.894	TTTTCCTTCTCCGCTACATC	57.032	270
CAN1420	JP464608.1	(GAGCAG)3	GTGCAGTTGAACTACGCAAC	56.982	CTCATTTATCTGCTTCCGCT	57.213	242
CAN1421	JP464645.1	(TCA)9	AGTGAAAATCATGGGGAGAG	56.6	CCAGTTGGGATTTCATCTTC	57.017	153
CAN1422	JP464645.1	(GAA)6	AGTGAAAATCATGGGGAGAG	56.6	AGCATCTTGAAGAGAGGGTG	57.032	237
CAN1423	JP464652.1	(GAA)7	CTCCACAATCTCCAATCTCC	57.063	GCTACGGTAACGGAATCAAC	57.243	300
CAN1424	JP464652.1	(CGA)6	ACAAGAAACGCTGATCCTTC	56.982	TTCTCCTCATTCTCCTCAGC	57.095	295
CAN1425	JP464665.1	(CGATGA)3	GGGACCAAAGAACGTAGTTG	57.177	GATCATGATGACCACACCAC	56.97	183
CAN1426	JP464687.1	(CACCACAAC)2(ACC)6*	AGCGGAAGAGAGAAATGTTG	57.143	GTGTGTTTGGAGGCTCTCTT	56.934	176
CAN1427	JP464758.1	(CAT)7	TAGAGGAAAAGGGTTTGCAG	57.1	GTCACGCCTCTTCTGAGATT	57.028	136
CAN1428	JP464793.1	(AGC)6	CCATGGCAGCAGCTATAGATTT	60.604	TTGATTGGGTTGAGGAGAGT	57.131	234
CAN1429	JP464827.1	(ATA)6	AAACTACAGCAGCAGAGGCT	56.984	GAAGATTGATGAGGCTGCTT	57.074	152
CAN1430	JP464827.1	(ATC)7	AAACTACAGCAGCAGAGGCT	56.984	CAACTTGATCCTTTCTCGGT	56.83	247
CAN1431	JP464866.1	(TAA)6	TGCCACGTGACAATCTACTT	56.753	GAAGCTCTATGACCACCACC	57.158	286
CAN1432	JP464868.1	(CTTTT)4	ATTAGGACCTTCACTCCCG	56.62	GAGCCTTAGCATCATTTCGT	57.058	124
CAN1433	JP464877.1	(TCATAG)3	TCGGAGAGAAGTAATCCGAC	56.92	CTGCACTTGTGGAGGTAATG	56.759	232
CAN1434	JP464888.1	(CCCTAA)3	TTCTCACCAAAAACCCTCAC	57.612	CTCCTCCTTTCCCCATTTAT	57.092	235
CAN1435	JP464891.1	(CA)9	TCCTCACTGTAGCCTCCTTC	57.032	GCTTCTTGGTGTCAAAGGTT	56.892	137
CAN1436	JP464895.1	(TCC)6	CTCAGAATAACATAGCGGGG	57.338	GATCAATCCAAAGACCCATC	56.783	292
CAN1437	JP464895.1	(TTCT)7	CTCAGAATAACATAGCGGGG	57.338	GATCAATCCAAAGACCCATC	56.783	292
CAN1438	JP464895.1	(TCTTCA)3	GCGATTCGAGTGAGTTATGA	56.443	AACACCGGAAGTAGAAGACG	56.928	268
CAN1439	JP464962.1	(ATC)6	ACCACATCCAACAGACACAA	57.297	TTAGCCTCCATCTTTTCTGC	57.184	179
CAN1440	JP464962.1	(AAT)7	ACCACATCCAACAGACACAA	57.297	TTAGCCTCCATCTTTTCTGC	57.184	179
CAN1441	JP464978.1	(AGA)6	TACCAGATTCTCGATCACCA	56.58	GTCTGGTGATTTTCCTTTGC	57.235	260
CAN1442	JP464988.1	(AAG)6	TGAGGAAGAATGTGAAGGAG	55.339	GGGCTACTTTTGTGATTGCT	56.969	228
CAN1443	JP465011.1	(CCACCT)3	AATCTCTCTCCCTCCACCAT	57.555	AGTGGGGTTGTAGTGAGGAA	57.069	171
CAN1444	JP465044.1	(ATTACT)3	ACGCAAGAGAGGTATGCAAT	57.449	TCAACTCCACCAACATCAAC	56.863	272
CAN1445	JP465061.1	(TC)9	TGTTATCAAGAACAACGGGG	58.475	TCGACTCTTGCGACTAAACA	57.217	155
CAN1446	JP465064.1	(GAGGCA)4	AATAACTACCGTGAGGGCAC	56.693	GCCAAGAGTAACAAAATGGC	57.364	196
CAN1447	JP465099.1	(GGATAG)4	TGTTACTTCCACGGTGATTG	57.023	CAGGCACTGCACTACTCATC	56.963	284
CAN1448	JP465107.1	(TCA)7	GCGGTAGCTTGGTTATGAAT	56.895	GATCAGCTCCACACCTCTCT	56.908	156
CAN1449	JP465111.1	(ATG)6	TTAGCCTTAGATTCAACGCC	57.165	AGAAGGAGAAGGAGATGGGT	56.809	157
CAN1450	JP465142.1	(ATG)8	CCAGATGTGAGACGTGGTAA	57.071	ACCCACTTGAATGCTGAGAT	57.158	247
CAN1451	JP465142.1	(AGT)6	ATCTCAGCATTCAAGTGGGT	57.158	TTATTATGGGGTGATGGAGC	57.367	177
CAN1452	JP465156.1	(TGGTGT)3	GGCGAAGAAGACCAATTAGA	57.032	CTGACATCTCAGTCGGAGT	53.356	133
CAN1453	JP465177.1	(ACC)6	CTTTCTCTTCCTCCTTTCCC	57.05	CCAATCTCGTGTTGTCCATA	56.954	181
CAN1454	JP465219.1	(CTT)6	CCTTAGGTTCTTCTTCCCCT	56.506	CTTCTTCTCTTTGTTGGGAG	54.207	284
CAN1455	JP465231.1	(AAG)7	AAGTCCAACCACCTCACAAT	56.902	CTTAACCAATCCCCAAGATG	57.007	300
CAN1456	JP465231.1	(ATC)8	CATCTTGGGGATTGGTTAAG	57.007	AGAGTGGTACCTCTTGGCTG	56.971	252
CAN1457	JP465231.1	(CTGGGC)3	CTGAAACTGGATTTGGGTCT	56.671	CTAAAACTTCCTGGCCAAAC	56.517	121
CAN1458	JP465246.1	(ATC)7	GAACTGAAGGGAGTCGAAAA	56.956	ACCGAGTAGGAATGATCGAA	57.204	261
CAN1459	JP465275.1	(ATGATC)3	GGCAGCTAGGGTTTCAAATA	57.018	ACCACCTAGGGCATTCATAA	57.032	163
CAN1460	JP465277.1	(CAG)6	ATGCCAAACAGTGGACCTAT	56.982	ATTATCTTTCTGGCTCGGTG	56.909	297
CAN1461	JP465281.1	(TCA)7	ACCATGGCCAACTGTCTTAT	56.982	TACAGGTCTTGCACTCGAAA	57.055	220
CAN1462	JP465285.1	(TCT)6	GCAGGAAACGAGGTAATCAT	56.75	AAGACGAGAAAGAATCGACG	57.143	134
CAN1463	JP465285.1	(ATG)6	TGATGGTTGTCGTAATCTCG	57.118	CTGGTATTGTCACCCCTCTC	57.001	279
CAN1464	JP465309.1	(AAT)10	TTCGAGAGACACTGTACGGA	56.935	GCTGATGGTGGTGTTGATAA	56.948	247
CAN1465	JP465327.1	(TC)9	CTTTCTTTCTCTTCCATGCC	56.6	ACTGGTTGCTCTGTTTTTCC	56.892	244
CAN1466	JP465338.1	(CAA)6	ACAGCAACAACAGCAACAAC	57.367	TACCTTCTTACCATTTCCCG	56.726	106
CAN1467	JP465338.1	(TGA)9	CGGGAAATGGTAAGAAGGTA	56.726	AAGATGATCCTCCACCTGAA	57.063	293
CAN1468	JP465353.1	(CAA)6	CTCTCTTCTCCAAATCCCAA	56.894	GAAGACTGTCCCAAATGACC	56.964	178
CAN1469	JP465353.1	(TGGGCC)3	AGACAGAGATCCCGAGTTTG	56.87	ATCTTTGGACCGAGTGCTAC	56.855	157
CAN1470	JP465366.1	(ATC)7	GTTTTATGCATGGTGTCTGG	56.483	ATCAAGAGGAGCCACAAAAG	56.987	111
CAN1471	JP465377.1	(AGA)9	TGGTGAATCTGTGTCTTTGG	57.038	CTTTGGGCTCAGCTACAACT	57.237	224
CAN1472	JP465405.1	(AAG)6	CCTCTTCTTTTCTCCCACAA	56.961	CTTCTCTCTTGCCCATTGTT	56.987	167
CAN1473	JP465409.1	(TCA)7	TGGTTGACCAGTTTAGGGTT	57.022	TACAAACCCAGGTCTCCAAT	56.956	122
CAN1474	JP465426.1	(TC)10	GGTAAGCATTAGAGTCCCCC	57.611	GTCGGTAATTCCCACTTGAC	56.951	202
CAN1475	JP465443.1	(CCACCT)3	CAACCAGCTCCAGAACAAC	56.745	AGAGAACCTGTTTAGCCCCT	57.017	187
CAN1476	JP465485.1	(GATCAT)3	GAATCCTGTCGTTGTTGTTG	56.553	ACACTCGGGATTTGACTGAT	56.996	160
CAN1477	JP465489.1	(CAA)6	CAACTCATCTTCCATGACCA	56.967	GAGACCAAGGAAGAGCCATA	56.92	189
CAN1478	JP465609.1	(AATCTG)3	TGGAGACGGAGATATGGATT	56.981	TGGTGAGAGGATGGTTAGGT	57.001	166
CAN1479	JP465622.1	(CAC)6	TCAAGGGAAGAGGCATTTAG	57.037	GGTGGATCTGGTAGGACTTG	57.001	205
CAN1480	JP465627.1	(GAAGATGAT)2c(ATG)7	GGTTGAAGCTCCACTTTGTT	56.892	ATCATCCTCACCATTCTGCT	57.091	125
CAN1481	JP465648.1	(TTC)6	TTCCCCAACTATCCAATCAC	57.3	ATTTGAGAAGGGGTTAGGCT	56.914	300
CAN1482	JP465648.1	(CTT)7	TTCCCCAACTATCCAATCAC	57.3	ATTTGAGAAGGGGTTAGGCT	56.914	300
CAN1483	JP465648.1	(GAACCA)3	TTCCCCAACTATCCAATCAC	57.3	ATTTGAGAAGGGGTTAGGCT	56.914	300
CAN1484	JP465650.1	(AT)9	TCTGTACTGCCGTGCATATT	56.839	CCAGAGCTAACATCTACTGACC	55.748	238
CAN1485	JP465658.1	(AAT)6	ATTCGGTGGATAACCCACTA	56.879	CTGGCTTTCTGTCATTTGTC	55.887	300
CAN1486	JP465732.1	(TTTGA)4	CATATCCCCAAACCCTATTG	56.782	CCTCTTACACCTCCACATCC	57.001	251
CAN1487	JP465776.1	(TTTTTC)3	GATCAGATTTTGTTCCAGGG	57.017	CAGAAGATGACTAAGGGGAGA	56.054	131
CAN1488	JP465779.1	(ATGGGA)4	GCAAATGGTGTTATTCCTCC	56.998	ATGTGATGGGGCTGTTGT	57.153	296
CAN1489	JP465780.1	(TCCATC)3	ACGGTTGAACTTGGCAATAG	57.757	GAGAGATTGAGAGGAAGCCA	57.095	250
CAN1490	JP465838.1	(TTC)7	GGTAGTACTAATTCACCATCGG	55.403	GAATTGGGGTGCCATTATAG	56.926	208
CAN1491	JP465852.1	(TGG)6	CCTCCAACTTCGTTGTCTCT	56.939	CACATCCTCCATTCTGTTCA	56.967	256
CAN1492	JP465858.1	(CAT)11	GAAGCTCCAAATTCAACCAC	57.235	GGAGTTCCTGGACATGTTTC	56.964	153
CAN1493	JP465858.1	(TTC)7	GGAAACATGTCCAGGAACTC	56.964	AGAAGAAGAAAACGGCGTC	57.126	250
CAN1494	JP465876.1	(AGA)8(AGAAGACGA)2*	GAACTCGATCTGCGGATTT	57.818	AGGAGAGAGTGAATGAACGG	56.87	152
CAN1495	JP465889.1	(ATA)6	GTCCCAAAGACTCAAATTGC	57.235	GCAAGAGAAGGAGGAACAAA	57.113	242
CAN1496	JP465903.1	(TC)9	CATCTCCCAAAATTCCACTC	57.017	GAGAGAGAGAGAGAGAGAGAGA	51.261	154
CAN1497	JP465914.1	(GCTCCG)3	AAACAGAGGAAGAGAAACCG	56.107	CATCTTCAACCCCTTCAAAC	57.083	228
CAN1498	JP465934.1	(TGA)7	ACCAACAAACTCCGGTTATG	57.455	CCACGTGGCCATTATTATCT	57.456	259
CAN1499	JP465948.1	(GAAATT)3	CCTAAAATATTGGAGTCCCC	55.197	TCTCATGGTCTTGGTCAATG	56.967	227
CAN1500	JP465953.1	(TC)10	GAGGAGCTTATTCGTTCTGC	56.781	CCAAACTGAATCTAGTTGCC	54.959	162
CAN1501	JP465967.1	(TTTA)5	AAAGCCACTGTCCTTCTCAC	56.934	AGTTGCCTAGTAGTGGTGGG	56.802	279
CAN1502	JP465994.1	(GGAGCT)3	GCAAGAGATCCTGGCATTAT	56.838	GATCAAAACGCTCAACACAG	56.886	238
CAN1503	JP465994.1	(GATGGA)3	GAGATCTTTAGGCCATCCAA	56.813	GCCTCCATACCAACACTCTC	57.158	159
CAN1504	JP465996.1	(CCACAG)3	GGCATGATACCTGGAGTAGG	57.078	TTCGGTTCTAGGGTTCAGTC	56.83	237
CAN1505	JP466004.1	(AAG)7	CATCAACCACACTTTCTCCA	57.038	GGACAGAGATGGGAAGAGAA	56.767	210
CAN1506	JP466087.1	(AGACTG)4	ACCAAAATGCCAAAAGCTCG	62.366	AATCCTGTTTCAAGCTGACC	56.824	261
CAN1507	JP466118.1	(TTCT)5	CTTTACTTGCTTGCCTGCAT	58.201	GCTTTGTTGGGTTTGACTCT	56.892	288
CAN1508	JP466122.1	(AAT)9	ATTACTCATGCTTCATGCCC	57.637	CCACTTGCCATGACTCAAAT	58.57	284
CAN1509	JP466122.1	(TCCATT)3	CCTCTTGCTTAACTCCAAAGC	58.276	TCGAGATCAGAGTTATGGCA	56.916	229
CAN1510	JP466125.1	(TGCCAT)4	AATGCGGACCAGAAAACTAC	56.817	ATTTCCTCTGGAAGCAGTTG	56.987	105
CAN1511	JP466196.1	(GCCGGC)3	AAGTACGCCGTTCTGTCAA	56.905	TCTTCTTCATTTCCTCCGAC	56.889	187
CAN1512	JP466199.1	(CAG)6	CAATGGCACAGAACAGACAT	57.067	TCTCCTTCATCTTCTGGAGG	56.937	299
CAN1513	JP466200.1	(ACA)11	GCTCAGACCACTCTTATCTCTT	54.539	TGTGAAGGAACCAATCTCCT	57.131	148
CAN1514	JP466201.1	(ATC)6	AACGTTTCAGACCAGCTTTC	57.048	CAGGCTCATGATCAACAGAA	57.306	164
CAN1515	JP466222.1	(TCGCCG)3	AAACAATGTCTCACACGGC	57.048	GTATGCCGATCGCTTATCTT	56.98	107
CAN1516	JP466253.1	(AATA)5	AACCCTCCACTGGTACTTTG	56.613	ACCATCGAAGCTCATCTCTT	56.497	122
CAN1517	JP466263.1	(TTTG)5	GCTCTACATGATGGTGCTGA	57.335	GGATACAACATTGGCTCAGG	58.019	293
CAN1518	JP466287.1	(TAA)10	CAACGACGACATAAACCTCA	57.185	GGTCGTCGGAGAAGAAGTTA	56.987	281
CAN1519	JP466304.1	(GGACAG)3	CGCCTTTTTCTACTGGTGTT	57.038	TTAGGAGGAGGAGGAGGACT	56.971	250
CAN1520	JP466315.1	(CAGTCC)3	AGACGTGGAGATGAAAGAGC	57.028	CATCCATGTCATGTTCATCC	57.027	296
CAN1521	JP466330.1	(AAGGAG)4	TAAAGAGCGGGAAAGAGAGA	56.914	CTGACTCCTGCTTCTTCGAG	57.901	139
CAN1522	JP466341.1	(GAA)6	GTTCGTATGAAGCTTTGCCT	57.121	CCTCAGCTTCCTCTTGAAAC	56.702	166
CAN1523	JP466345.1	(TCT)6	TGGCAGAATCTTCTACCCAC	57.737	TGCTGGATTCGTCTCTTACA	56.986	291
CAN1524	JP466345.1	(TTC)6	GCAAATCTCTCTCCCTTTCA	57.047	TGCTGGATTCGTCTCTTACA	56.986	222
CAN1525	JP466365.1	(ACAT)6	GAAACAGCCTCTTCCTCTCA	57.162	GACTCAAAAACTGATCTGGG	54.727	197
CAN1526	JP466373.1	(TAA)6	TCATCTCTCTCACTCCATCG	56.296	TCTTGAAGAGAAGACCGGAG	57.167	233
CAN1527	JP466373.1	(CTT)8	TCGACCTTCAACAACAGCTA	57.055	TTTGCTTCATCTCCTTCTCC	57.047	217
CAN1528	JP466375.1	(GAA)7	CCACTCTTGTCTGATTCTTC	52.176	CTGGTAGTGGTAATGCTCCC	57.143	214
CAN1529	JP466376.1	(TC)12	GTTTGCCCCTTCAAGTACC	57.096	CAGCTGACTTCGTTGTTGTC	57.002	300
CAN1530	JP466378.1	(AGC)6	GTGAAAAAGTGGCATAGCCT	56.969	CACGCTGTCAGAGACAGTTC	57.051	284
CAN1531	JP466398.1	(GATGAC)3	AGTCGAGGAAATGAGTACGG	56.861	TTGTCTGAAAACCACTTCCC	57.612	277
CAN1532	JP466405.1	(ACTCCA)3	CCCATCAACAAAATCTCCTC	57.017	GGATGGAGTGTAAGGAGTGG	57.001	193
CAN1533	JP466411.1	(CATTG)4	TCAGAAAACTTCCAAGCTCC	57.113	TACACACGAGGACGAATACC	56.055	240
CAN1534	JP466414.1	(ATCACA)3	GTTAGACTGAATGTGGCGCT	57.979	GAAAAGGGCAGTGGGTAATA	56.721	249
CAN1535	JP466434.1	(AAC)7	AATGACTTCCCATCATGGTC	57.191	AACACCCAGGTGTAGGGATA	56.83	227
CAN1536	JP466434.1	(CTGCTT)4	TGTAGCTTAAAATCCGGGAG	57.023	CATGCAAGAAGTGCCATTAG	56.972	233
CAN1537	JP466440.1	(CTT)8	AACATGAGAACTTGGGGAGA	57.131	TCAAATCCTTCTGACCCTTC	56.729	130
CAN1538	JP466454.1	(TTTC)5	ACCCCGAATTTAGGAGTAGG	57.181	GACTTGGACAAACAAGACCC	57.032	212
CAN1539	JP466466.1	(ATC)9	GTCTGCTGTACATTTGGACG	56.753	GACTTGCCAAATCCAACTTC	57.235	299
CAN1540	JP466491.1	(GTG)6	GATGTGAAGACACGTCCAAA	57.033	TATCCAACCGTCTTACTCGC	57.849	183
CAN1541	JP466503.1	(AAGCTC)3	CACTACCACTGGAAAAACCA	56.106	ATCTCTCCAATCCCAAGTCA	57.063	233
CAN1542	JP466507.1	(TAT)9	CACTGAGTTTGTCCAAGCAG	57.007	TAAAGGGAGAGCGAGAGAGA	56.956	291
CAN1543	JP466508.1	(TAT)6	TGCTCAGGTGAATGAAGAGA	57	CCACACACCTTCATAACCAT	55.718	185
CAN1544	JP466518.1	(GCTCCA)3	AAACGACACTAGCCGAGAAC	57.078	AGCTTGGCCATAGGTATCAG	56.94	287
CAN1545	JP466518.1	(CCTGCT)3	AAACGACACTAGCCGAGAAC	57.078	AGCTTGGCCATAGGTATCAG	56.94	287
CAN1546	JP466520.1	(CCAGAC)5	CCTGCATTATCACAGACAGC	56.848	GAGAAGAAGTCTGAACCGGA	57.001	222
CAN1547	JP466520.1	(ACCCAA)3	AGCAATCTCAAGTCCAGACC	56.864	CACAGCAACGGTTTGAGTAG	56.992	269
CAN1548	JP466530.1	(ATCATG)3	AACTCGAATCATCAGAAGCC	56.915	CATCACTTGTACTATTGCCCC	57.108	266
CAN1549	JP466536.1	(AAT)6	CCGCCTATGCAAAATGTAAG	58.329	GTTTCGACTTCAGCCTCATT	56.982	124
CAN1550	JP466561.1	(AGGTCA)3	AAGGAACCGCAGTAAATCTG	56.974	TGACCTTGACATTGATCTCG	57.137	171
CAN1551	JP466562.1	(ATG)7	GCTGGTGATGAAAAACCAAG	58.201	GCCCTTGATGATCAGTTAGT	54.254	298
CAN1552	JP466592.1	(AAT)9	GGTGGTTGTAGGGAGTTTTG	57.022	ACACAACCAAATTAGAGGGG	56.514	296
CAN1553	JP466592.1	(TTG)14	TTGCAAGTTTGGTAGTGGTG	57.251	ATAGGGTGTGATGGAGAAGG	56.471	226
CAN1554	JP466596.1	(TAA)7	AGGGTGATGAAAGAGCAAAG	56.987	CAACCAAGAAATTAGCACCC	57.217	271
CAN1555	JP466597.1	(AAAGA)4	CCCACTAAAAACACCTCCTG	57.181	TCCTACACAAAATCCAACCC	57.364	291
CAN1556	JP466616.1	(AGA)6	ACCACAAGAAGGATCTGGAA	57.131	GTTGTTGTTGTTGGGTTGGT	58.215	248
CAN1557	JP466627.1	(AAC)9	ATCAACGAAGTGACCGAGAT	57.158	TGGTGGAGGCGAGTTAGTAT	57.298	168
CAN1558	JP466633.1	(TCCCTC)3	CACAGGACGTCTCCTTTCTT	56.939	CAGTTGTTGGAACTGGTTGA	57.109	209
CAN1559	JP466635.1	(AGAGAA)3	TAGGGGATTACCTCCTCACA	57.052	GATTCTTCGATTGCTTCCAC	57.327	294
CAN1560	JP466642.1	(AGG)6	CTTCGGAAGAACAACGACTT	57.053	TTCTCTCCAGCTCTTCCAAC	57.162	150
CAN1561	JP466656.1	(AG)10	ACAGAGAGAATCGCAGCTTT	56.886	ACCAGCGACATTTTCTTCTC	56.982	102
CAN1562	JP466680.1	(CCATCT)4	CATTTCCTCTCTGCTCAAGG	57.612	GGTGTTTGGTAAAGGGTACG	57.008	113
CAN1563	JP466713.1	(GAA)6	CAGATGCAAACAACCACCTA	57.185	GGAGGTGAAGGTTGAGAGAA	56.838	228
CAN1564	JP466717.1	(CTT)8	GCTACACCCAAAACCCTAGA	56.822	CGAGGAGAGTAGGGATGAAA	56.925	106
CAN1565	JP466723.1	(CT)9	CGACTCTCATTACGATTCTGG	57.438	TTCCTGGTTTACAAAGGCTC	56.944	190
CAN1566	JP466726.1	(CAT)6	TCTAACAGCAATGGAGTGGA	56.821	TCAAGATCATCATCACCACC	56.713	197
CAN1567	JP466739.1	(ACAACG)3	TCCTAAAAACTCGCCTCTTG	57.25	CCTTGGGTTTGGACATAGAC	56.956	209
CAN1568	JP466749.1	(GTCTCT)3	CTTGTCAGCCAACGAAGAC	56.916	TACAGTGATCTCCTCCAGCA	56.863	280
CAN1569	JP466763.1	(AGA)6	GAGATCAAGCGCAGTGATAG	56.178	TTCCTTCTTCGAAACTCGTC	57.113	155
CAN1570	JP466802.1	(AG)10	CGATGATGGCTTACACAGAG	56.853	TTCTCTTCTCTCCTCTCCCA	56.64	140
CAN1571	JP466806.1	(CAA)8	AGGTGATTCGTGCTTATTCC	56.75	CCAAGAGGAAACCAAATCG	58.131	187
CAN1572	JP466824.1	(AGA)10	CTGCGAAAGAAAGAGAAAGC	57.125	TAGGAGTAAAGATCACCCCG	56.761	287
CAN1573	JP466846.1	(TGA)7	TAATTTTCCGAGGCCTACCT	57.836	CAGTAGCCATAGCTGAACCA	56.555	102
CAN1574	JP466855.1	(TC)11	TTTCTGAATCTTCAGCTCCC	57.047	ACTTTGTCCCTGGAAAGTGA	57.198	296
CAN1575	JP466890.1	(TC)13	CATCTCCCAAAATTCCACTC	57.017	CAAACACCGTCGACTTCTC	56.745	180
CAN1576	JP466891.1	(TTC)7	ACCTGCAGAATCCTGAAAAG	56.987	CAGACCCCATAATCCAACTC	56.889	173
CAN1577	JP466907.1	(TCT)6	GCAGTACCTTCACTCCATCC	57.158	CCTTTGACGACCTGAAAAGT	56.897	186
CAN1578	JP466931.1	(GCACAA)3	TCCCGAAGATGTTGAGTCTT	57.292	ATGCTTTGAGCTTGAGCTTG	58.406	117
CAN1579	JP466946.1	(TAA)8	AGCTCATCAGAAACCGAGTC	57.028	CTGTAAACCGGGTGCTTACT	56.917	221
CAN1580	JP466946.1	(TAA)8	AGCTCATCAGAAACCGAGTC	57.028	CTCTGTAAACCGGGTGCTT	57.812	223
CAN1581	JP466956.1	(TTTTCT)4	TCTCAAATCTACCACACCCA	56.486	AAGTACCCCAACTTCCATGA	56.956	252
CAN1582	JP466957.1	(ATC)6	GCCTCACGATCAGAATCTTT	56.915	TATTAAAGCTCTCCCCACCA	57.309	203
CAN1583	JP466986.1	(TCT)8	ACAAGCCCACAAAACTCACT	57.29	AACGTCTGAGGATGTCGATT	57.158	184
CAN1584	JP467005.1	(TC)9	TTCCTTGTCTCTCTCTCGCT	56.902	TCCAATCCTGGAGTAAGAGC	56.92	212
CAN1585	JP467016.1	(CT)14	GAGAGTCCTCTCTTCACCGA	57.048	AAAGTGCCTGGAGATTGAAG	56.987	200
CAN1586	JP467047.1	(CTTCCA)3	TGCTTTAATTCTCTCCCGAC	57.032	AGAAACAGGCTCATCTCCAG	57.032	284
CAN1587	JP467047.1	(TGGAAA)3	ACTCAAACTCCAACTCCAGC	56.934	GGTGGGCTCAGCTATAAGAA	57.062	228
CAN1588	JP467050.1	(TGA)7	TGAAGGTGATGGTATATGCG	57.033	ATTTCCAAGAGCTCCTTCCT	57.075	219
CAN1589	JP467066.1	(CT)14	CGTGTCCGAACCCAACTA	58.02	ATTGGCCTTGTGAGAAAGAG	56.987	198
CAN1590	JP467066.1	(TCTCTT)3	TCCGAACCCAACTAGAACTC	56.83	AGAGCGGACAAGAGAAAGAG	56.447	231
CAN1591	JP467096.1	(AGA)7	TGAGATGGTTATGCATCCAG	57.049	CTTCTCCCATGAGCTTCTTT	56.192	234
CAN1592	JP467107.1	(CT)9	AGTCATCTTCTCTGGTTCGG	56.87	GCGATCTCCTTCATACCATC	57.135	274
CAN1593	JP467109.1	(TGTTT)4	TGTTTCCACTATGCAGTGCT	56.918	GGTTACTGCAACCCAATGAT	57.39	182
CAN1594	JP467114.1	(GGA)6	GTCGTACCCTAAACGACTGC	57.357	AGAATGGTATCTCTCGTCGC	56.946	290
CAN1595	JP467164.1	(AT)9	CACAGTCCAGAGATGAGGATT	56.719	ATAGAGCAGCACATTGCACA	58.026	113
CAN1596	JP467175.1	(TCA)6	AGGTGATGTGGAGGTACTGG	57.416	CCAATGAAGTCACGACCATA	56.954	230
CAN1597	JP467193.1	(TTC)8	GCTCAAGCGAATTCTTTTCC	59.046	TCTATTCTCCACCACCACAA	56.486	176
CAN1598	JP467198.1	(TCTTCG)3	ACTCCCTTCCTCCAATTCTC	57.216	AGCAGCTACAATGGTGCATA	56.999	286
CAN1599	JP467249.1	(CAT)7	ACTCTGGTCAGTGGTCACCT	57.066	GATGGAAAAACAGAGATGGG	57.017	106
CAN1600	JP467267.1	(TCT)8	AAATCTTCACTGGTCCTTCG	56.83	GCCTGCAACAAAGTTTTCTC	57.604	100
CAN1601	JP467291.1	(ACC)9	CCTCACCTAAAACCAAAACC	56.214	GAGTTCGGTCATCATGTCAA	56.961	241
CAN1602	JP467300.1	(ATG)7	TCTCTTCTCCTGTTCCATCC	56.767	TCTCTCTCTCTCTCTACAACCT	51.704	185
CAN1603	JP467308.1	(CT)13	CAACCCATAAATCTCCCAAC	56.849	TATGGGAAAACTGGAAGCTC	56.879	108
CAN1604	JP467321.1	(GTGAGA)3	CGGGTCTCGGAGTATATGAG	57.238	CCAACAGAATTCTCCCATTC	57.017	185
CAN1605	JP467326.1	(GCATCT)3	GCAGATGATGAATGGACAGA	57.061	TAGACACACCAGACGCAGAT	56.793	151
CAN1606	JP467347.1	(CCAATA)3	AAGAGATGCCAAGGTTTCTG	56.987	AATCCCAATACCACAGAGGA	56.889	126
CAN1607	JP467356.1	(GATCCG)3	CAACGACAACAACGAAGAAG	56.961	CTGCAAGATTCATGCTCG	56.414	161
CAN1608	JP467365.1	(CACAA)4	CCGCTGGATAAGCATTTACT	57.047	TAGACCACCATGTTTGCATC	56.948	118
CAN1609	JP467402.1	(GAATCG)3	TTAATCTCACTCCTCCTCGG	56.925	ACGGAAGTAGGTTGAGTTCG	56.928	193
CAN1610	JP467403.1	(CACCAA)3	CCCTCCATCAAATCATTACC	56.782	GACTTGAGGGAGATGATGGT	56.459	110
CAN1611	JP467406.1	(GAAGAC)4	GAAAATGGAACCCAACAGAG	57.083	ATCCCGATCTCCTAACAACA	57.047	233
CAN1612	JP467416.1	(CTT)6	TACCCAATAAGAAGGGCTTG	56.875	ATTCCTCCTTCCAATTCCTC	57.104	141
CAN1613	JP467427.1	(AGCAGG)3	TGAGTTCAGACAGCAGAAGC	56.793	CAGTGACTTTGTGGTGCATT	57.137	251
CAN1614	JP467434.1	(CTT)6	CACTCTCTCTCCTCCTTCCA	57.053	GTGGGTTTTGTTCTTAAGGC	56.359	123
CAN1615	JP467434.1	(TTC)6	CACTCTCTCTCCTCCTTCCA	57.053	GTGGGTTTTGTTCTTAAGGC	56.359	123
CAN1616	JP467437.1	(GAA)6	CTGGTTTGGAAGGTCCTATG	57.117	CTTGCCTTCAGTTCCTGATT	56.987	183
CAN1617	JP467441.1	(AGAAAA)3	TGCCTCACCTGTAACTGAAA	56.891	TCACTGTCACCCTTGTCATC	56.908	116
CAN1618	JP467445.1	(GAA)8	AAGCTCTTGGTTGACTTTGG	57.053	TCCATCTCCTTTTTCCTCTC	55.924	146
CAN1619	JP467452.1	(AGA)7	GATGATGATGACATTGGTGG	57.027	TCAATGGGGACTAGCTTACC	56.756	287
CAN1620	JP467452.1	(GAA)6	GATGATGATGACATTGGTGG	57.027	TCAATGGGGACTAGCTTACC	56.756	287
CAN1621	JP467452.1	(TCT)6	TCACACTCTCATCTGGTTCG	57.264	CTTGTTGTTGTGTTGGCTTC	56.792	186
CAN1622	JP467463.1	(AAG)6	CTCTCTCTCTCTAACCAACACA	53.887	AAAGTTGGGTGTACCCTTCA	57.022	246
CAN1623	JP467516.1	(AAAAAG)3	GAGACTGGTTTGGTTTCGAT	56.665	AGTCCAAAAAGAGCAAGCAC	57.203	285
CAN1624	JP467525.1	(GTGA)5	GGTCTCTGTGTGTGTGGAGA	57.034	CTTCTTGGTGCTGAGGAAAT	56.987	169
CAN1625	JP467525.1	(TCATGG)5	ATTTCCTCAGCACCAAGAAG	56.987	AGCAGAGTTGGTGAAAGAGG	57.1	280
CAN1626	JP467540.1	(GAA)7	AAGCCACTGCTAAATTCCTG	57.125	TGCTCTTCTTGCTTCTTCTC	55.107	200
CAN1627	JP467544.1	(CAGGAG)3	ACTGACCAAGACCCATCAGT	56.946	CTCAAAAGGCCAAGAATCAC	57.393	196
CAN1628	JP467559.1	(AG)9	CAATCCAATCCCTAATCGC	57.968	TAGATCAACGCCACACCTAA	56.813	257
CAN1629	JP467581.1	(AATCAG)4	ATAACCCATCTGAAGCCAAG	56.756	CCCAAGTGCAACTTAATCCT	56.822	246
CAN1630	JP467582.1	(GAA)7	AACGTGGTTGAAGTTCTGCT	57.447	CTTCTGAAGCTAAGCCGTTC	57.004	259
CAN1631	JP467607.1	(AGAGGT)3	CGGAGGAGAAGGAGAAAGA	57.086	CCAGGCTTGAAATGAGTTCT	56.987	275
CAN1632	JP467636.1	(ATT)7	GTTTATGTCCTTGCTCCCAC	57.109	CTGTCAATCCCGATAGATCC	56.981	148
CAN1633	JP467636.1	(ATT)6	GATCTATCGGGATTGACAGG	56.981	GATGCCTTCTTCAAAACCAC	57.235	154
CAN1634	JP467643.1	(GAT)7	TTCCACACTAAGAACCCCAT	56.956	CGAGATAGCAAAGCTCAACA	56.845	239
CAN1635	JP467646.1	(TGG)6	CTCGACAACTAGGGCTCTTC	56.734	CAGTAGCACCACCTTCTCCT	56.971	149
CAN1636	JP467652.1	(ATA)7	TGAAGAGTAAGCTGATGCCA	57.15	CACCAAAAACCCTACTGAGG	57.181	161
CAN1637	JP467656.1	(TCA)6	ATCAATGGAGTTGGAGTTGG	57.421	GAGGTTGTGGCTGAAAAATC	57.235	191
CAN1638	JP467656.1	(TGGAGT)3	TGGTATAAACTCCGATGCTG	56.296	GAGGTTGTGGCTGAAAAATC	57.235	234
CAN1639	JP467702.1	(TC)12	GAAGGACCAGCGATATTCAT	56.682	CAACACCGATCACCTATCTG	56.52	187
CAN1640	JP467705.1	(CAT)8	TTCTTCTAGCCACTTCTCTCTC	54.837	TACAAGGGTGGTAGATTGGG	57.396	199
CAN1641	JP467709.1	(AAC)6	ATCTCTTATCCAGTGCCTGC	56.946	CTGGAGCTGTTCCTTCAGTT	57.1	259
CAN1642	JP467742.1	(AAC)6	GCTAAGGCTCAAATCTGCTC	56.935	TCTACCAGAAACAGTGGGAA	55.728	158
CAN1643	JP467747.1	(CTCAAA)3	ACAGCAACAACAACACCATC	56.963	CATGCCTCTTCTGTTCTCCT	57.032	263
CAN1644	JP467754.1	(AAG)6	CTATCTGAAAACCAAACCCC	56.143	AGAATCGGAGGTTGAAGATG	56.761	159
CAN1645	JP467774.1	(TAT)6	GTGTGAGCAAGAACACTTCG	57.002	AAAATTCGGAGAGAGGTAGG	55.14	207
CAN1646	JP467788.1	(CAA)6	CAATGAAGGTGAGTTTGAGG	55.728	CCTGATGAGGGCTTTGTTTA	57.823	266
CAN1647	JP467795.1	(TAA)8	ATGAAGACATGTTGGGTGGT	57.677	GTACGGTCCTGAAACTTCGT	56.765	143
CAN1648	JP467795.1	(GAA)6	ATGAAGACATGTTGGGTGGT	57.677	CTGCTACTGATGCAGATGCT	56.747	210
CAN1649	JP467795.1	(AAT)7	GTGATAACAGCAGCAGTTGG	56.918	AATGATCAGGAGAGAAGCCA	57.387	133
CAN1650	JP467795.1	(CAAGAA)3	TTTTGGAGTTGGGAGAGTTC	56.798	AATGATCAGGAGAGAAGCCA	57.387	266
CAN1651	JP467815.1	(GAA)12	CTCAAGCTCTTCCACTCCAT	57.032	AGCTCCAAAACAGAGACCTG	57.1	252
CAN1652	JP467846.1	(CCACAC)3	CTTCCTTCACTCATGCCTTT	56.987	TGCAGTTGTTTCCCTCTGTA	56.891	262
CAN1653	JP467862.1	(CGGCAA)3	CGCGACACTTTCGACATTT	59.856	CTGTAGGGGGTATTGGAATG	56.884	245
CAN1654	JP467877.1	(TCT)6	CCACTCCCACCAACTTTTTA	57.58	GAGGAGGAGAGAGGGAAAAG	57.096	288
CAN1655	JP467891.1	(GATTGG)3	GTCTCGGCTATCCAGTTCAC	57.319	TCATCAACAGCACAAAGACC	57.203	263
CAN1656	JP467901.1	(CAT)6	TGGCGTTACTCCTTTCTTCT	56.699	CACTCGTAGAGGCGAAAAAT	57.125	170
CAN1657	JP467919.1	(AGGAGT)4	GAGAGACGAAAGGAGTTCCA	57.001	TCCTTTCGGGCATTACTAAG	57.023	297
CAN1658	JP467950.1	(CT)9	TGTTAGTGAACAGACCCATCTC	56.765	TGGTGTTCAGATCAAAGGTG	57.038	186
CAN1659	JP467974.1	(CT)9	CTCCTTCCCCCTATAATTG	53.76	AGGAGAAGACCAAAAAGGCT	57.137	117
CAN1660	JP467992.1	(AATCCC)3(AACCCC)4	AAGCCTTGAATCTCCAACAG	56.987	TGAAGTGTGAAGATGATCGG	57.137	162
CAN1661	JP468008.1	(CAG)6cgt(CATCAG)4	CCACCTGTTCAAAGAAGGTT	56.74	TACGCCATTGTTCTTCTGTG	57.346	231
CAN1662	JP468023.1	(GAA)6	AGATACAGTGCGGGAAGAAG	57.018	CTCACAAGTGAGAGACCCCT	56.817	142
CAN1663	JP468026.1	(AATCGG)3	GAACACAAAGCTTGAATCGG	58.352	CTCTTTGGCTAAAGGGTTCA	57.1	112
CAN1664	JP468039.1	(TGAAGC)3	AGAGTTCAAATGGCTGGAAC	56.824	GTAGACACTTGCTGCTCCCT	57.126	276
CAN1665	JP468044.1	(CAT)6	AATCACCCTCGTCCTCATTA	57.047	TCGAAGTGGCTACTGTTTCA	57.055	105
CAN1666	JP468058.1	(ATT)6	GGTGGGGATGTGATAGTGTT	57.127	GTGGCTCTTTTCTGACCAGT	56.934	287
CAN1667	JP468060.1	(CAA)6	GATGATGCAGCAATCAGGTA	57.21	GATGCATACCATTGTTGGTC	56.235	221
CAN1668	JP468087.1	(TTC)6	GGAAAAGGAAGGGAGAAAGA	57.439	GCTAAAGCGTTTAGTCTCCG	56.991	114
CAN1669	JP468121.1	(GAT)7	CCTCCTCATCATCATCAACA	56.894	GGGAGTTGAAGGAGAAATGT	55.7	290
CAN1670	JP468249.1	(AGAGAA)3	AGAAAGAACAGAGCACTGCC	57.255	TGTTGAGATTGCTCACTCGT	56.93	202
CAN1671	JP468284.1	(ACA)6	ACGCTGTAAGAATTCAAGCC	57.121	TGAGCGAAAGAGAGTGATGA	57.17	298
CAN1672	JP468334.1	(AAGGAG)3	CACTTTGAATCCCTCCAATC	57.017	ACCTCTTCCACCTTTCTCCT	56.876	168
CAN1673	JP468348.1	(AAG)11	CGATCTCTGCTCCTAACGTA	55.749	GGTTCTGGAACATTACAGGG	56.956	252
CAN1674	JP468354.1	(AGG)6	AAGTGGTAGAAGGATCGTCG	56.861	ACACAACCTTGCATGTGAAC	56.963	247
CAN1675	JP468420.1	(GAG)6	GTCTTTTGCCAACGCTGT	57.37	AAAATTCCCAGCTACTGACG	56.974	175
CAN1676	JP468427.1	(AGA)7	CGTGGAGAAGGAAGAGTGAT	56.87	TGTGCTTCTCTAGCTGTTGG	56.792	130
CAN1677	JP468438.1	(CTA)6	CAATCAGTGCCAAGATCGTA	57.281	CTCGAATGATGTACAGCGAG	57.018	106
CAN1678	JP468493.1	(CAT)7	TCTTTCTCAAATCTGGGTGC	57.864	CTGCTGGACTGTTGTTGAAG	57.007	153
CAN1679	JP468494.1	(ATA)7	ATTCTCTCCCACATCCAATC	56.357	GTGGTGCTAGCATGACCATA	57.145	250
CAN1680	JP468494.1	(CAT)6	AATCCAATATCCACCACCAC	57.012	GTGGTGCTAGCATGACCATA	57.145	180
CAN1681	JP468595.1	(CAG)6	ATCGGTGTCTTTGTCTTCGT	57.225	CCGGTGAGAATGACTTATCC	57.047	260
CAN1682	JP468597.1	(ATG)7	CCTCCTCCTCATCATTGAAC	57.063	TTTCCTCGCGTTATTAGGTC	57.018	178
CAN1683	JP468597.1	(TCA)6	CCTCCTCCTCATCATTGAAC	57.063	CTTCTTTCTTTCCTCGCGT	57.285	186
CAN1684	JP468618.1	(CCAGAA)3	CTTCAACTACCAGGACCACC	57.069	GACAGAGGGAGAGCTTCAGA	57.215	226
CAN1685	JP468640.1	(TGA)9	GGTAGCAACAAAAGCTATGC	55.32	CCTCCATCATGATCCTTTTC	56.949	194
CAN1686	JP468657.1	(GAA)7	ATATCTTGCTCACCACCCAT	56.915	TGCATACAAGGGATAGAGCA	56.905	186
CAN1687	JP468657.1	(ATTTTT)3	ATATCTTGCTCACCACCCAT	56.915	TGCATACAAGGGATAGAGCA	56.905	186
CAN1688	JP468711.1	(CGAGTT)3	CGGGAGATTCCAGTAGAAAA	56.884	AGAACTCGGTCAGCAGTTTC	57.095	253
CAN1689	JP468772.1	(TGA)6	AAAGACGGCACTGGAATAAG	56.974	TATTAGCTGCATGGAGTGGA	56.905	205
CAN1690	JP468781.1	(CAA)6(CATCATAAT)2	CAAACAGGGGAAAAGAGAGA	56.961	ATGAAGCGTTGGTACTAGGC	56.999	237
CAN1691	JP468824.1	(AGA)6	AGGAACAGAGATTAGTGAGGAG	54.391	GCCTCAAGTAAATGAATCCC	56.219	297
CAN1692	JP468825.1	(ATC)6	TCTGAGAAGACCGCGTTT	57	TGTGATTCAGTGATTCTGCC	57.133	217
CAN1693	JP468838.1	(TTC)8	CTGCATCTTCTTCTCTTCCC	56.633	GGACAAAACTGTCCACAACA	56.935	137
CAN1694	JP468838.1	(TCT)6	GCGGCTAGAAGAAGGTCATA	57.213	TTCGACTGCAGACACTTGTT	57.002	190
CAN1695	JP468851.1	(TAGTAA)3	TGGAGAGAGGTGGAGAGAAG	57.053	TGAGTACCTACTAAGGCCCG	57.008	152
CAN1696	JP468852.1	(AAG)8	GAATTAGCCCAGTTCAGCAT	56.904	CATTATCTCCAAAACCCACC	56.849	145
CAN1697	JP468864.1	(TA)11	GGAGATCGGTATGCGTAAAT	56.68	TGATCAAGGCCTTCTCTAGC	57.235	268
CAN1698	JP468875.1	(ATAATG)3(ATG)6*	AAGTCAACGAGAGTTGGGAG	56.939	GAGGAGGATGATGAGGAATG	56.994	232
CAN1699	JP468918.1	(GAA)6	TACATTTTCCCCTACTTCGG	56.726	AACCTGATAGGCTGAAGTGC	57.013	115
CAN1700	JP468949.1	(AAAAAT)3	CGAGAGGTAGCTTTCATGGT	57.018	CCAGAACAAGCACACAACAT	57.137	205
CAN1701	JP468952.1	(AAT)9	TGACAACCATAAGCATCACC	56.948	ATGGGATGGTTAAGACGAAG	56.6	289
CAN1702	JP468962.1	(AT)11	GCTGGACTGGAAATTTGTGT	57.639	TAGCTTGGCCAGAATCTGTT	57.575	294
CAN1703	JP468980.1	(TG)9	GTTAGGAGCAAACAAGGGAA	56.944	AAAACAGCAATAGAGCCCAC	56.969	253
CAN1704	JP468983.1	(CAC)6	GCGTTTCTGTGTAGTGTGGA	57.303	AAGTTCACGATCTGGTGGAT	56.996	278
CAN1705	JP469010.1	(AGA)6	TTCTCACCATCCAAACAGC	57.118	TTGTGCCACCAAGATACAAG	57.185	284
CAN1706	JP469025.1	(CT)11(TCTTCTTCA)2	CACACTTAAACGCCTCAGC	57.068	ATTAACAGATCTGGAAGCGG	56.909	280
CAN1707	JP469036.1	(AGG)6	CTTGGGAGGAAGGATCTACA	56.767	TCATCATCTCCACCTCCTCT	57.114	242
CAN1708	JP469037.1	(GAGGTG)3	GGTTGAAAAGCACCAGAGAT	56.824	TCTTGGAGACCTACCACGAT	57.162	154
CAN1709	JP469048.1	(AGA)6	GTATCGAGAGCATGCCATAA	56.376	AGTGGATGATGAGGTACGGT	56.864	160
CAN1710	JP469057.1	(TGA)7	GTCATCACAAGGTGGTCTCA	56.908	CAACAACACCCTCATCGTTA	57.023	251
CAN1711	JP469121.1	(TACTGC)3	GAGAGAAAGGGAGTTAGGGG	56.929	GGCTTAGTCGTCGGTGTAGT	56.953	190
CAN1712	JP469121.1	(TAGCTT)3	CTGAAGGAAGTGGCTCCTTA	57.147	CACAATGGCTGTAATCTCCA	57.118	215
CAN1713	JP469135.1	(TCT)7	CACCGTTACAACAACCGTTA	57.074	AACTCATTGTCCACAGTCCC	57.381	147
CAN1714	JP469164.1	(TC)9	GGAGACTTTTCTTCCCTGCT	57.582	CAGCCAAGAAGAACTCCAAT	56.987	242
CAN1715	JP469176.1	(CAT)8	ATTCAAGAAACTCCACCACC	56.504	TTGGGTAAAGGCCTACTGAG	56.979	254
CAN1716	JP469185.1	(GATAGG)3	AAAGAGACAGGGAAAGGGAT	56.772	TTTCTCATAGTCCTTTCGGC	57.032	164
CAN1717	JP469213.1	(GAT)6	TGTGAGAGCCTTCCACTACA	56.935	AACCATATTCGAGACTTCGG	56.756	274
CAN1718	JP469242.1	(ATTTTT)4	AAAAAGCAGAGAAGACCCCT	57.137	CTTAATGGGTTGGATCCTTG	57.007	236
CAN1719	JP469255.1	(GTT)8	AAGAGCGTTGTTTTCGCTC	58.242	GTAGGAAACTTCGCAAATCG	57.515	109
CAN1720	JP469273.1	(TC)9	GCTAGTGACATACTTCTTGC	50.09	CGGTAATAGCAATCCCAGTT	56.751	108
CAN1721	JP469304.1	(AAAGAT)3	GTTGGAAATCCAAGCAACTC	57.235	AGACTCGGCTTCATCACTTC	57.028	247
CAN1722	JP469305.1	(AGCAAC)3	CCTCTTTGGTGGGTTTTTAC	56.214	CAAGGCCTCAAACTAAAGGA	57.1	193
CAN1723	JP469311.1	(CGTAGT)3	GTGAGAGGGAACACCGTTAC	57.064	TCCTTAAGGTCGCGTATTTC	57.018	232
CAN1724	JP469325.1	(CAAGAA)3	TCTTACTCATTCTCCCTCCG	56.925	CGACGACAACACTGAGGATA	57.239	286
CAN1725	JP469340.1	(GAA)7	GAGAAGGAACGGATGCTAAA	57.032	GTGTGGCTGATAAAACCAGA	56.187	246
CAN1726	JP469364.1	(AC)11	TTCTCTGGGATTTCTCTTGC	57.047	CTTCGCACTCCACTAACCTT	57.083	292
CAN1727	JP469367.1	(GAT)6	GAATGGATATGCTTTGGGAG	57.091	CCATGCCTAGTAACATGGTG	56.523	283
CAN1728	JP469391.1	(AGAA)6	AAGAGGCTATGGCAGCTTTA	56.929	GAGCTCGCAGGTACATCTTT	57.169	258
CAN1729	JP469438.1	(CAA)6	GACCCTTGTCAAATACTGGC	57.109	GCCTCCCTCTCTTTTTCTTT	56.767	183
CAN1730	JP469466.1	(CAA)7	CCAAAGACATCTTCTTCGCT	57.143	GTCGAAGAGTTCAACGGAGT	56.934	293
CAN1731	JP469466.1	(TACCAC)3	AGAACGGTTTCTGCTTGAAC	57.048	GCTGCCTCCTCATACTCATT	56.946	251
CAN1732	JP469473.1	(AGCCTC)3	ATAGTCATTTGCAGCAGCCT	57.602	TTTCTTCTCCTCCTCCTCCT	57.096	195
CAN1733	JP469477.1	(ATTTT)4	TGAAGCACGACTATGGAAGA	56.986	AAGTCCAACCTGTAATTCGG	56.668	204
CAN1734	JP469477.1	(GAGATT)3	TAAGCTTCCACCTCCTGAAC	56.987	ACCTCTGAGTCTGTCTTGGC	56.979	225
CAN1735	JP469487.1	(ATAG)5	TGCAGTTGGTAATCCAGCTA	56.972	CTGCTGCTCAACATTTTCAC	57.05	284
CAN1736	JP469501.1	(CTT)6	GTTCCTTAGCCACACCAGAC	57.225	CTCATTGTTTGAGCTTCCCT	56.987	257
CAN1737	JP469506.1	(AAG)6	GCATACTTTCATGGGCTGAT	57.637	TCAATCCCTCTCTCCTTGAG	56.937	145
CAN1738	JP469533.1	(TTC)9	TTACCGAAGAGAAGAGGTGG	56.992	CTGGGCATTTCACAACTACA	57.185	187
CAN1739	JP469536.1	(CAA)6	GTGGAATGGTTATGATGGGT	57.012	GTTGGGCTTAAATGATCAGG	57.155	151
CAN1740	JP469537.1	(TC)20	CTCGTAATTTAAGCCCCAAC	56.454	CACAGTGAGTTCAGTGCCTC	56.876	269
CAN1741	JP469577.1	(CAA)7(CAACAGCAG)2*	CTGCTACTGGGGATCTGACT	56.902	AGACTGCGAAAACTGCTTCT	56.953	287
CAN1742	JP469577.1	(CTCTTT)3	CTCGCCTTCTCCTCCTTTAT	57.641	AGTCAGATCCCCAGTAGCAG	56.902	210
CAN1743	JP469577.1	(TTTTTG)3	GAGAGTTTTGGTCTGCGAGT	57.095	CTCGAACTCAAAAATACCCC	56.297	165
CAN1744	JP469583.1	(TC)9	GACCAGAGATCGTTGACACA	57.085	CTTGAGGTGTTGTGTTTTGC	56.792	141
CAN1745	JP469621.1	(ACCAA)4	CCCTAACCCGAATAATCGTA	56.659	TCCGAAAAGCTTAACTCCAC	57.096	283
CAN1746	JP469639.1	(CCATCA)6	CCCAAGTACGGAATCAAATC	57.003	ACCCATAATCCTCTTCCTCC	56.982	295
CAN1747	JP469647.1	(AAT)8	TAGGACTCCAAGGACAAAGC	56.987	TACAACAAGCACCATAGCCA	57.792	115
CAN1748	JP469651.1	(TC)11	CTCTACCCAAAGGGATAAGAGT	55.736	AGCTTCCTGAAGCAAGAGAA	57.018	171
CAN1749	JP469657.1	(GGA)6	CTTCTGGAGCAAAAGACCAT	56.987	GTGTAACGACGACGAAGATG	56.753	232
CAN1750	JP469678.1	(GAGAAA)3	GAAAAAGGTTAGAGCCGTTG	56.666	AGCAACAGTGAGAGCACAAA	57.169	182
CAN1751	JP469682.1	(GATGGA)3(GACGGA)3	GATCATCGAAGTAACGCTGA	56.443	ATTTGCTGGAACTTCCTGAG	56.987	123
CAN1752	JP469688.1	(CACCATCATCAC)2(CACCATCAT)2*	ACCTCATCATCATCCACCTC	57.245	CCCAATAAGTAGTACCTCCA	51.888	221
CAN1753	JP469688.1	(CAG)6	CTTTCGGAGCTAGAGCTGTC	57.048	GTGGTGATGATGGTGTTGAC	57.045	251
CAN1754	JP469759.1	(ATC)6	ATCAAGATTGAAGAGGCCG	57.82	AAGTTTCTCATCTTCCGCTG	57.143	178
CAN1755	JP469761.1	(AGAAA)4	ACTCTTCCCACCACAAACAT	56.902	CACTACCACCTTCGCTTTCT	57.083	108
CAN1756	JP469776.1	(ATA)7	CCCCCATTCAACAAAAGTAG	57.071	ATCACTAGCTCAGGTGGTCC	56.733	188
CAN1757	JP469780.1	(TCCATT)3	CCATTATCGCCATCATCAC	57.261	GTTTTTGGGGTGAGAAAGTG	57.147	217
CAN1758	JP469787.1	(CT)10	TCTCTCTCTCTCTCTCTCTCTC	51.261	CATGCACTTCATGAGCTTTC	56.981	128
CAN1759	JP469791.1	(CCTCAA)3	GGAAGGACCATTGTTGTTGT	57.323	ACGTGGTTGGGTCATAATTC	57.235	177
CAN1760	JP469796.1	(ATC)6	CAGCAGGAGATGAGTTGATG	56.863	TACCCTTTGCTTGTCAATCC	57.67	266
CAN1761	JP469824.1	(AAC)6	ACTACAGCTCAATGGCAACA	56.918	GAGGCCTTGATCTTTTCTGA	57.047	142
CAN1762	JP469824.1	(ATC)7	CTTATTTCCCTTTGGGGACT	57.153	CACCTCCTCCTAATAAGCCA	56.914	161
CAN1763	JP469833.1	(AAG)6	CTTGCTTAGAAGGCGAAGAC	57.004	CTCATCCTCAACATTCTCCC	57.063	296
CAN1764	JP469844.1	(ACT)6	GTACACTGAAATTGAGGGGC	57.109	TCAACCATATCATCAGCACC	56.877	163
CAN1765	JP469845.1	(ACA)6	CACGTGGATCAAAACCCTA	56.94	CCAGTCTTCAAAAGCTCCAT	56.987	113
CAN1766	JP469847.1	(TCCTCT)3	TCTTCCAACTCCAACTCCTC	56.838	CCTAACCCAATCTCATCGAC	57.047	269
CAN1767	JP469851.1	(TC)12	AGGGTTTGTCCAAGATCTGA	57.131	TAATCTCCGATTTGGCTCTC	56.968	210
CAN1768	JP469853.1	(AT)9	GCAGGCACGACTAGTTTTCT	57.233	TTGGCTCATAACACCAGCTA	56.972	234
CAN1769	JP469901.1	(ACA)6	GATGAATGGTGGTAGCTATG	53.051	GAAGGTGGAGTCGCAGTAGT	56.966	135
CAN1770	JP469913.1	(TGGGCC)3	GGCTATGCGTAGAACCAAGT	56.999	TCTCTTCCTCGTTCATTTCC	56.889	143
CAN1771	JP469915.1	(CT)12	CTCTCTCTCTTTCTTCACTCTC	51.84	CATTTGGCTCTTCTGGCTAT	57.062	202
CAN1772	JP469917.1	(CCA)6	TAGATGAGTTGTATGGGCGA	56.743	ACCTGCTGGTTTCTCATCAT	57.158	244
CAN1773	JP469917.1	(TCAGGG)3	TAGATGAGTTGTATGGGCGA	56.743	ACCTGCTGGTTTCTCATCAT	57.158	244
CAN1774	JP469920.1	(AAC)6	CCTAATCAGCACATGGTCAA	57.118	TGCTTCATCCATCTCATCAC	57.061	244
CAN1775	JP469920.1	(ATC)6	GGGAAGCTTGGATAGAAACA	56.879	TTGGGGTCCAGTAGTCAGAT	57.001	227
CAN1776	JP469920.1	(ATC)6	GGGAAGCTTGGATAGAAACA	56.879	TTGGGGTCCAGTAGTCAGAT	57.001	227
CAN1777	JP469921.1	(GAA)8	AGTATGGAAATTGCAGCAGG	57.849	ACTGAAGGGTAATTGGCAAG	56.822	137
CAN1778	JP469934.1	(AAC)6	GAATCCAGAACAAACAGCCT	56.824	CTCTATCATTAACCCACCCG	57.037	240
CAN1779	JP469936.1	(CTCTGA)3	TACAAACGTGATGCTCCACT	56.753	CAACATCATGGTTAGCTCCA	57.118	256
CAN1780	JP469959.1	(TAA)6	TCATCCAACACCTTCCTTCT	57.131	GGGAATGGTCTCTGTTTGTC	56.964	198
CAN1781	JP469963.1	(ATT)7	GTCGTTTTCCTATTGGTTGC	57.213	AAAGGCTGATGACATCCCTA	57.204	228
CAN1782	JP469972.1	(CT)9	CATTGAGGCCCCATATTTAC	56.926	ACCGATCCTGGTTTAGATGA	57.047	129
CAN1783	JP470030.1	(GCAACA)3	AAATCGGAGTGAGACTTTCG	56.987	CTGGTGAATCTTCATCCTCC	57.063	178
CAN1784	JP470043.1	(GAGAAG)3	GGAGGAACAATGGAACACTC	56.964	CCTCGTTCTTCTTCAATTCC	56.444	262
CAN1785	JP470058.1	(TCC)6	AGGCGTATATCACATGGCTT	57.21	AGAGGAGTAGACATGCGAGG	57.064	164
CAN1786	JP470068.1	(AGT)6	AATGGCCACCATCTGAGTAT	56.915	GCCAATAGTCATCCTGATCC	56.976	213
CAN1787	JP470077.1	(GAA)6	AACCCTCTGTTAGGGTTTCA	56.233	CCCTCGCTCTCTGTACATTT	57.018	152
CAN1788	JP470103.1	(TC)12	TTGAGCTGGTGAGAGACTGA	57.124	GTAAGGCGAAAGTCAACGAT	56.969	192
CAN1789	JP470121.1	(CACT)6	ACACTCAAATCCCTCTCACA	55.545	GGAGGTTGATTTGAGGAGAA	56.729	259
CAN1790	JP470138.1	(ATA)11	CATCACTCTCTTTGCCCTCT	57.032	AGCAACTGCTGATGAGTTTG	56.62	119
CAN1791	JP470138.1	(TAA)6	CATCACTCTCTTTGCCCTCT	57.032	AGCAACTGCTGATGAGTTTG	56.62	119
CAN1792	JP470142.1	(TCCAAC)4	AGCTGCTGCTGTCCTATACC	57.199	ATAGGAGCAAAGAATGGCAG	57.062	209
CAN1793	JP470144.1	(AT)11	ACTACACTGCGCCACAATTA	56.907	TACCCCGAGACCCATTATTA	56.931	176
CAN1794	JP470161.1	(CTT)9	CCTATCCTTAACCGCTCAAA	57.023	CGAGGTGAGGAAGAGGAATA	56.925	173
CAN1795	JP470184.1	(GGCAAT)3	AAGAGCAGCATTCAGGAGAC	57.189	TGAGTATTTCCCAAGCCTTC	56.879	226
CAN1796	JP470184.1	(TGAAGA)3	AGCTTTAAGGCAGGATGATG	57.062	GTGGTAAAGCATCACAACCA	57.018	269
CAN1797	JP470194.1	(ATTA)6	ATGCATGTCATACGTAACGG	56.967	CTGATGATGGCGAGTTGTAA	57.281	162
CAN1798	JP470213.1	(CTCTCA)3	TCCCGTTGTCTTCCTTTAAC	56.792	CACCAACTCGTTTCTGTGAT	56.114	278
CAN1799	JP470214.1	(AAT)6aac(AAT)8	GCCCTAACATCTGAAAATGC	57.303	CTTGTTTCTGGTAGCCCAAT	56.822	203
CAN1800	JP470228.1	(CACTCC)4	GATCGCATCTTCCATTCTCT	56.847	GAGACCATGTCGCCTAGAGT	56.897	219
CAN1801	JP470247.1	(CT)9	CAATAGGCCTGGTAAGTATC	51.607	GTGAAGATTTCGGTGGTTTC	57.078	266
CAN1802	JP470266.1	(AAAGA)4	GTTGGTTATGGTGTGGGTTT	57.143	AATTTGCGTAGTGGGAAGAG	56.974	294
CAN1803	JP470273.1	(GAA)7	AAGAGGCATAATGAGGATGG	56.688	CTCCTTGTAACTCTCAGGGG	56.422	150
CAN1804	JP470276.1	(TCATCC)3	CAAACAGCTCAAACTCATGC	57.05	CATTGGTTTGTACGTTCGAG	56.722	114
CAN1805	JP470280.1	(GCACCA)3	CATGGTTCCGTTTAGGTTCT	56.668	ATAGGTTGTGTTGCTGGTGG	58.497	163
CAN1806	JP470397.1	(TCATCT)3	ACATAAATGGTGGCACACAG	56.886	GATTCTGGAGCAGAGAAAGC	56.787	295
CAN1807	JP470402.1	(ATA)7	GGTGACCAGTTTGTTGGAA	56.849	TGGCTCTCTCAGTTTTCTCC	57.162	210
CAN1808	JP470410.1	(ATA)7	CGATGTACGGAAACTACTCATC	56.42	GGTTGAAGACCTTGGAATTG	57.083	118
CAN1809	JP470410.1	(ATC)9	CATCCATCATCACCATCATC	56.954	AGGGAAGCTTGGAGAGAAGT	57.185	268
CAN1810	JP470440.1	(CATCAC)3	GCACCATCTTCTGTGAACAA	57.203	TCTTCCTTGGAGGTGAAGAG	57.006	220
CAN1811	JP470447.1	(AGG)6	TACCCAACATTTCCTTCTCC	56.569	GCAACCAAGTCCTTTTGACT	56.892	211
CAN1812	JP470480.1	(TTC)6	CTAGTTACGGGGGAGTTCAA	56.827	GGCCAGAAACAAAGTGAAGA	57.923	293
CAN1813	JP470480.1	(TAA)6	AGCTTTGGAGTGGTGTTGTT	57.29	GGCGCTCTACACTTTGTTCT	57.233	271
CAN1814	JP470480.1	(TGT)9	GGCAATGCTATGTGTTCAAG	56.807	GCCTAGTTACGGGGGATAGT	57.205	296
CAN1815	JP470497.1	(TCT)6	CAACGCAGAGGCCTAGTTAC	57.663	AACCCAACTCAGAAGACCAA	57.198	260
CAN1816	JP470503.1	(TTCTA)4	GTTACGGGGAAAGTGTTGTT	56.576	GGAATTGGAATTGGAGTCTG	57.017	125
CAN1817	JP470503.1	(AATCAG)3	CAGACTCCAATTCCAATTCC	57.017	CAGACTCATCGCTACCACTG	56.969	263
CAN1818	JP470513.1	(ATTGCC)4	TCTTTGTCTGTGTCTGTGTGTG	57.331	AGGTACTTAACAACGCACCC	56.76	263
CAN1819	JP470522.1	(TCT)7	TGACCTTTAGCGTTTATCCC	56.87	TTGAACTTACTCGCTTGCTG	56.912	186
CAN1820	JP470523.1	(CAGGCT)6	TAACCAGCTACCAAAGGACC	56.822	TTCTTCGGTCTTAATCTCGG	57.037	295
CAN1821	JP470533.1	(AT)9	AGCGACCAACAAACTCCTAC	56.923	TATGTTGCACAAGTCGCTCT	57.082	274
CAN1822	JP470540.1	(ATC)6	ATCATCATGAGGTCCTCCC	57.161	ATCAGAGCCCACAAAGGATA	57.204	296
CAN1823	JP470542.1	(TCAC)5	GGGGGAGAAGAGAGAGAGTC	56.979	GGTCTGTGAATTGGAAAAGG	57.083	299
CAN1824	JP470558.1	(CAG)6	CTGGAGGCTTTCTCTTTGAA	57.272	GTTGCTGTGGTTGTTGTTGT	57.034	168
CAN1825	JP470558.1	(CAGCAA)5	ACAACAACAACCACAGCAAC	57.034	TCTCTTTGAGAAGGCAGCTT	57.018	294
CAN1826	JP470561.1	(AGA)7	CCTCATGATTGCACTGTGTT	57.067	GAAACCAAAGGAAGAGACGA	56.956	122
CAN1827	JP470567.1	(GAA)6	GCCTAGTTACGGGGACTGAT	58.148	GAGGTCGTTTGAGGAAAGAA	56.956	200
CAN1828	JP470596.1	(AAG)6	GGAGGGGGAGATAGTCAGTT	57.091	GACTCATCACGTGAGGCTACT	56.979	276
CAN1829	JP470597.1	(TTC)8	AAGTGTGGATTGGAGGAAGA	57.131	TGATGCTGCCATACAGAGAC	57.335	259
CAN1830	JP470597.1	(CAT)10	CCACCACTGTTCGTAATCAA	57.023	TTCACAGGATGATGTTGAGC	57.133	292
CAN1831	JP470602.1	(CTG)6	TCGAGGGGAAGTTGAAGTAG	56.992	AGCATTTAAGAGGCACCATC	56.904	164
CAN1832	JP470604.1	(AGGAGA)3	GTTAGAATCCCATTTGGCTG	57.155	GTTTCGAAAGTTGAAGGCTC	56.662	300
CAN1833	JP470616.1	(CT)10	TAGTTACGGGGGATGTGTCT	56.987	GGACTTGAACGAACACCAA	57.019	292
CAN1834	JP470627.1	(CAAAAC)3	ACCTCATCTTTCTGGTGCTT	56.407	TTTCTCTTCTTGCTTCAGCC	57.422	275
CAN1835	JP470632.1	(CTGAGA)5	TCAACGCAGAGCTAGTTACG	56.943	CCATTTGCCTCTTTGTCTCT	56.987	171
CAN1836	JP470642.1	(TC)11	GACAGTCCTCTCTTCTCCGA	57.048	CTAGCTCCGCCATTTTAGAG	56.933	130
CAN1837	JP470645.1	(TATT)5	CAACCTTCCCAACAGAACA	57.024	CAGCTTAGCCATATGACGTG	57.003	250
CAN1838	JP470673.1	(TC)12	AACTCCCTCTAAAATGCAGG	56.052	CGGAGGACCAGGTTAGTAGA	56.866	130
CAN1839	JP470673.1	(CGGGTC)3	TCTACTAACCTGGTCCTCCG	56.866	TCATCCTCCTCGGTAGTGTT	57.162	261
CAN1840	JP470673.1	(CGGCTT)3	GCTTCTACGTCCTCTGCTTC	56.886	TGTGCGTAGACCTCATCAGT	56.793	296
CAN1841	JP470674.1	(AAG)6	ACCCAGGGTTAAGGTTAAGG	57.096	CCACCAACCATAACTGACAA	56.859	276
CAN1842	JP470676.1	(TCTTCG)3	GCTCCTTCCTTACTTCCTTT	54.467	GCAATCACACAATCACGTCT	57.062	171
CAN1843	JP470679.1	(TCA)6	ATGTGTTACAGCAGCGAGAA	57.082	ATAAAGAGGAGGCCCCTAAA	56.963	236
CAN1844	JP470683.1	(CTT)6	CGTCTACACCACGCAATAAC	56.748	TAGGGCAATCTATCAAAGCC	56.956	181
CAN1845	JP470692.1	(TAATCA)4	AGGGCATTCTTAACGGAGAT	57.757	CCACCATAACAAGCTTTCCT	56.822	161
CAN1846	JP470702.1	(TTCATC)3	TCGATGGGTATGCTGAGTAG	56.319	CACAATGATCCACCACTGAC	57.226	268
CAN1847	JP470714.1	(AAT)6	ATCTCACCGGCACTAATAGC	56.935	AGGGGATATCAATCCAGACA	56.82	257
CAN1848	JP470717.1	(CTT)7	CTCTTCACTTCTTCTCCTCCA	56.273	CTTTGGATTCGACACCAGTT	57.641	261
CAN1849	JP470731.1	(AG)10	GGTGGCAAAGTCTCAGGTAT	56.696	ACGTTTCTGGCGAACTTAAC	57.033	291
CAN1850	JP470732.1	(CTT)6	TGTCTTTCCTCCCTATCCAA	57.178	AAGTGTTTCCAGCAACCTGT	57.29	145
CAN1851	JP470743.1	(ATTATA)3	CCAGGAATAAGAGGCTTGAA	57.037	CAAGACCAAGTAGAGCAGCA	56.792	270
CAN1852	JP470745.1	(TTAT)5	CCTCTGGACATAAAACCCAC	56.956	TGACAGCGGAGACTCATAAA	56.986	170
CAN1853	JP470750.1	(GAA)6	ATGTTTAAAGGGGAGGGAAG	57.153	TTTTGTCGATGGTGGTACTG	57.023	261
CAN1854	JP470759.1	(GATGAG)3	GCACCAACAAGTAGATGCAG	56.918	GTTCTCGAGATGCTTTCCAT	56.915	210
CAN1855	JP470774.1	(TCT)6	CTAATAGTTCGTCCGGAACAC	56.408	ACCTTTTCCTCCTCTTCACC	57.279	218
CAN1856	JP470780.1	(ATT)6	GAAGAAAGAAAGATGGGACC	55.333	GCTCATCAGATCAAACCAAC	55.625	252
CAN1857	JP470784.1	(TCT)6	AAAGAGAGAGAGCACAAGTACC	54.624	TTCGATCTCAGTGGATCCTT	57.226	283
CAN1858	JP470806.1	(GATGAG)3	GATGGAGGAGAATGAGGATG	56.994	AAACTCACCGCCACTGTTAT	57.203	103
CAN1859	JP470838.1	(CAG)7	AGAGAGAGAGCACCACCAAC	56.979	CTGTTCTCCTGCCTTTTCAT	56.987	125
CAN1860	JP470869.1	(TGG)6	ATTCACCATGGCTAACCG	56.883	TTGGGTTGATGGAAGTAGGT	56.956	291
CAN1861	JP470877.1	(TCA)6	TATACCCATGGACGTTGACA	57.249	GGTGATGAGGTTGTTCCTTC	56.964	225
CAN1862	JP470884.1	(TCTCCT)3	TTCTCCCTCTCACTCTCCTG	57.053	GTAACCGTATTGAGATCGGC	57.18	283
CAN1863	JP470885.1	(CTT)7c(CTGGATT)3	TCCTTCCTTCGTTCAACTTC	56.956	GAAGCGAGGTTGAGATTGTT	56.982	225
CAN1864	JP470887.1	(GAA)7	GGTCTCTTCTAGGGCTCACA	57.032	GCTTCTTCTTACATTGGGCA	57.971	285
CAN1865	JP470943.1	(TTC)8	TAGAAAGGAGAAAGGAGGGC	57.613	ATGAAGAGTTGGGATGAGGA	57.063	287
CAN1866	JP470943.1	(GATCAA)4	TGGAAGAAGAGGAAGAATGG	56.894	ATGAAGAGTTGGGATGAGGA	57.063	188
CAN1867	JP470947.1	(GGT)6	GAAATTGGGATCGATGAGAG	57.109	AGTGACGTAATTGGAGGGAA	57.113	129
CAN1868	JP470947.1	(GAA)7	CTGTCACTCGGACAGTATCG	56.799	TTTTCATCTCTCCCTTCTCG	57.052	201
CAN1869	JP470947.1	(GTGAAT)3	GTTAGGGTTGAAAAGGGGAT	57.003	CCTCTGCCTGATTTTCACTT	56.987	283
CAN1870	JP470947.1	(TAAAAC)4	GTTAGGGTTGAAAAGGGGAT	57.003	CCTCTGCCTGATTTTCACTT	56.987	283
CAN1871	JP470962.1	(CTA)6	AGAACTGGCTTTGTTCTCCA	57.514	GGCCAAGTAACTAAAGCCCT	57.52	273
CAN1872	JP470965.1	(CCACTG)3	TCTATACCTCCATCTTCCGC	56.844	AGAGTCTTAGGCGGTGTGTC	56.966	125
CAN1873	JP470970.1	(CTGGAG)3	GGATGGTGAAGATGAGGAAG	57.063	ATCTGCTCAAACCACCTAGC	57.013	258
CAN1874	JP470991.1	(GCTT)5	ATGTTTTGTGGTTGAGGGAC	57.323	TGGCATCTTTCTTCACACTC	56.343	214
CAN1875	JP470999.1	(AAG)6	ACCAGAATTGGAGATGGTGT	56.832	CGAGGAACAATGACTATCCC	57.047	257
CAN1876	JP471002.1	(CTT)6	GATCAACGCAGAGTGTTACG	56.918	TTAGGCTTAATTGGGTGGTG	57.637	239
CAN1877	JP471010.1	(AG)11	CAGCATTGAAGCTTTGTCAG	57.217	GGGTCTTCTCAAAGCCAATA	56.879	251
CAN1878	JP471011.1	(GCGTTG)3	GAGGTGTAGATGATGGAGGG	56.932	TAACGTTCAAGCTACACCCA	56.881	182
CAN1879	JP471031.1	(GAG)6	GAGAGAGAGAGAGAAATGGAGA	54.523	GTACTGAGCGCCTTTCTTTG	57.785	220
CAN1880	JP471086.1	(AAG)6	CAGTGAAGGGGAAGAAGAGA	57.006	GTCAGAGCTCAGAAGCTGGT	57.311	275
CAN1881	JP471107.1	(CAC)7	TATCGAAATCACCTCCACCT	57.047	CTGCGATTCCCAGTACTTTT	56.974	236
CAN1882	JP471108.1	(TCATC)4	GGGGAACTACTCCTCATCCT	57.091	GATAGCTGGTGGTCTTGGAG	57.323	251
CAN1883	JP471108.1	(TGCTGG)4	GCCCATTATGGAAGAACAAC	56.998	CTTGTCATCATGGACAGGAA	56.967	192
CAN1884	JP471120.1	(AG)10	CAACGCAGAGGCCTAGTTAC	57.663	AGATGGAGATGGAGATGGAA	56.994	219
CAN1885	JP471120.1	(TCCATC)5	CAACGCAGAGGCCTAGTTAC	57.663	GGTTGGTTTAAGGAGGGTTT	57.064	288
CAN1886	JP471133.1	(GAA)7	GGGAATGGTGAGTCTGTTTC	56.964	GAGAGAAGCAAAAATGGCAC	57.544	156
CAN1887	JP471134.1	(TC)12	GCCTAGTTACGGGGGAAC	57.047	AGGAAGACGATGACGAAGAG	57.032	255
CAN1888	JP471142.1	(ATG)8	GCCACGAAATAGTTGCTTCT	57.121	GCCACTTGAACAATGTGTGT	56.963	165
CAN1889	JP471148.1	(TAC)6	ACCGTCTCTACTGAACAGGC	56.966	CAAACTCAACTAGTAGCAGCAG	54.839	234
CAN1890	JP471152.1	(GGTTCA)3	CAACAACAAGTGCCTGTCAT	57.137	GTGTCTGGGGCTCTTTCTTA	56.987	220
CAN1891	JP471177.1	(ATCTTC)3	AATGGCTACTCCTGCAACTC	57.013	AACCGACCTGTACCAAGTGT	57.002	288
CAN1892	JP471178.1	(AAAGAG)4	AGTCCTGTTACCATTTCGGA	57.113	TCTAATTTCAGCCCGAACTC	57.032	267
CAN1893	JP471183.1	(GCA)6	AACTCCGAGATGCTCTCAAC	57.028	CTTGACTCGGTCTTTGAGGT	56.939	253
CAN1894	JP471185.1	(CCATTT)3	ATCCCAATAAGCCCTAAACC	57.073	GACTCGGACACAGAGAGACC	57.305	209
CAN1895	JP471195.1	(CCAAAA)3	TTTCTTCCTTCTACCTCCTCC	56.636	GGCTATCATCCACAGCTAGAA	57.075	277
CAN1896	JP471208.1	(GAA)7	CCAACAACTTTACCAAAGCC	57.278	AACAAGGTTTTAGCTCAGGC	56.268	168
CAN1897	JP471211.1	(ACA)8	CTCTCCACAATCCCAATCTC	57.063	AAGAAGGTGGTGGGTATGAA	56.956	256
CAN1898	JP471211.1	(CTC)6	GAATCATGGCTCTCCTCAGT	56.794	TGAGGATCCGAACCATACTT	57.047	268
CAN1899	JP471240.1	(TCA)6	CCTCATTCGCCTTCAATAGT	56.909	AGTTCCTTGCATTGGAGAAG	56.987	236
CAN1900	JP471241.1	(CAT)6	TGGAGCTAGCCGTTTTAAGT	56.844	CTCAGGCTCTCATCATCCTT	56.964	280
CAN1901	JP471243.1	(ATC)8	CCCCAGACCTTACTCATAACTC	56.859	CGTGAAATCGGAGAAGAGAT	56.92	215
CAN1902	JP471276.1	(CAT)6	TTCTTCACCACAACCACAAC	56.935	TGGTGGTGGGGATAAGTATT	56.725	172
CAN1903	JP471285.1	(GAT)6	CTGGCCAGAAGTCTTCAAAT	56.987	CTTCAAGAGGAGGAAGTCCA	57.006	143
CAN1904	JP471293.1	(GAA)7	GGTCAGACTAGCTTTTGGGA	56.987	GCAACTGCCTCTCTGATTTT	57.139	273
CAN1905	JP471306.1	(AACCCT)3	CAGCACCACCATCAATAGAG	56.687	CACTTCTGCATCTGGATCTG	56.863	133
CAN1906	JP471339.1	(TTTC)6	GTCTCTGTTCCGATCGTTCT	56.864	CAAACCTACTTTACTGCTGC	52.941	296
CAN1907	JP471341.1	(GGT)6	ATACGATGTCGGCGACTG	58.156	TACCATCCTGACCCTTGACT	57.001	123
CAN1908	JP471348.1	(CCAACT)3	GGGGTGATAGCATGAGTAGG	57.078	TCCTTGTCAGGAAGAGGAAG	57.006	256
CAN1909	JP471352.1	(CGC)6	CCCCTTCTTTCCTCTTTCTC	57.05	TGGTAGGTATGGAACTCGGT	56.987	242
CAN1910	JP471361.1	(GGTGGC)3	TTGTAATTCTATGCTGGGGG	57.579	AAAGCTGCTTCTATGATCCG	57.213	244
CAN1911	JP471361.1	(AGGAAG)3	ATCCTCCTCCTCCTACTGCT	56.997	CCATTCTCTCTTGCTCTCGT	57.194	291
CAN1912	JP471367.1	(TAA)6	TGGAAGGCTTTAGGGATAGA	56.54	TCCGTCATCATCTTCATCAC	56.888	294
CAN1913	JP471369.1	(GGTGAT)3	GACTCCGTTGCTAAGACGAT	57.013	GATTTAGCAGCCTCAACCAT	56.904	212
CAN1914	JP471375.1	(TAGCCA)4	ACTAAAAAGGATCAGCACCC	55.888	TGGTGAGAGGATGGTTAGGT	57.001	253
CAN1915	JP471383.1	(CCATGT)3	CAACAGATCCTTCATCACCA	56.967	ATACCGTAGAAAACAAGCCG	56.962	300
CAN1916	JP471388.1	(TCT)6	ACCATCACCACCTTCAGTCT	56.946	CTTGTTTTCCCCTCTCTTCA	56.961	219
CAN1917	JP471390.1	(TCT)6	ACGACACGAAAATCCAGACT	57.225	AGACAAAGCAACACCCAGAT	57.225	250
CAN1918	JP471405.1	(TAGTAA)4	TCCATGGCTGGAATCTAACT	57.204	CAGAAGACCTAACCACTCTGC	56.657	140
CAN1919	JP471412.1	(TTC)6	AGAACCAGCACCTCTCTGTC	56.979	TCCTCTTCTCAACCCAATGT	57.131	183
CAN1920	JP471427.1	(TCT)6	TTCTGCTACCAGTTCAAGCA	57.217	CTGAACTTGGAACATCCCTC	57.131	158
CAN1921	JP471448.1	(CAG)6	CTTTGCCGGAGAATAGAGAA	57.188	CCTCCAAACCATTTTCAGAG	57.242	294
CAN1922	JP471449.1	(TCA)9	ATGACCAGTCTATGCATCCC	57.384	TGGGACAAGTACTCCACCTT	57.069	132
CAN1923	JP471453.1	(ATTTTA)3	GAGAGAAGCACGACTTAGCC	56.886	GCTAAGGGAAGCAGAAAACA	57.246	154
CAN1924	JP471458.1	(AAG)6	CTCTTAAACCCTAAACCGCA	57.084	CTCGAAGATCCAACTCTCGT	57.032	122
CAN1925	JP471459.1	(CAGAAGAAG)2(AGA)7*	TGATCAAAGTGTAACCGTGG	57.023	GCCAGATGATGACGATGATA	56.974	208
CAN1926	JP471459.1	(GAG)6	AGATCATCACCACCACATGA	57.153	TCTCTGTGGAAGAAAGCCTC	57.162	256
CAN1927	JP471462.1	(ACA)7	TTAGTTTTCAAGCCCCTGTC	56.944	GGAGTAATTTGGCTGCTGTT	56.969	248
CAN1928	JP471463.1	(TCTTT)4	GCCCTATTCTAAGTCTTGGTCT	55.873	TCCTTGTTGCTCTGTTCTGA	57.071	192
CAN1929	JP471477.1	(TCT)6	CACACACTACTCTTTTCACAGC	55.216	CAGAACACTCAGCAAAGGTG	57.007	146
CAN1930	JP471478.1	(CT)9	AGAACCATTCCACTCTTCCA	57.131	TAGTGAAGGCTTCGGAACTT	56.699	128
CAN1931	JP471479.1	(ACT)6	CTAGTTACGGGGGAACACAA	57.608	GGGCAAATGAGTGTTATTCC	56.998	237
CAN1932	JP471493.1	(GAA)6	TTTACCCAAAGCCTGGTAAC	56.786	CCATCTCTCCATGAAGATCC	56.994	276
CAN1933	JP471504.1	(TC)10	ACTGCAACCAAACCAGAATC	57.639	GGTCGTTTTCGAGCTTGTAG	57.635	253
CAN1934	JP471506.1	(GAAG)5	CCCAACAATCTCCTCTCTTC	56.308	GGTTGTGAGCTACCATCCTC	57.158	222
CAN1935	JP471523.1	(TCATAA)3	CTCGGCAGTACAAATAAGCA	56.681	TGAGGTTCGAGTTGCTGTTA	57.055	300
CAN1936	JP471534.1	(CCACAA)3	CTCACCATCCCATCTTCTTC	57.063	CGTCTTCTTCATCCAATTCC	57.174	256
CAN1937	JP471534.1	(ATGGTA)5	GAGATTATGAGGGTTGTGGG	56.889	GGTCTGAAAAGAATAGCGGA	57.032	258
CAN1938	JP471540.1	(AGA)9(AAGAAGAAGA)2*(AAG)10*	AGCTTAGAGCTATGGCGAAA	57.076	CACACACTACTCTTTTCACAGC	55.216	297
CAN1939	JP471540.1	(TAT)6	AGCTTAGAGCTATGGCGAAA	57.076	TCACAGCTCACTCTTCTTCTTC	56.511	282
CAN1940	JP471540.1	(CGCCGG)3	GACGTGATAATATCGGGAGG	56.968	GTTGAAGTTTTGGGCAACTC	57.298	260
CAN1941	JP471542.1	(ATC)8aag(TAA)8	AGCTCTCTTCTTGCCCTATTC	56.955	GCTCCATGAAGTGTTTCCTT	56.824	295
CAN1942	JP471542.1	(TTC)6	GCCAAGAAAGGAAACACTTC	56.507	AAACACTCTTCTCCACCAGG	56.777	299
CAN1943	JP471542.1	(AAG)6	GCCAAGAAAGGAAACACTTC	56.507	AAACACTCTTCTCCACCAGG	56.777	299
CAN1944	JP471545.1	(TGGAGG)3	TGTAGCAGAAGGAGGAGGTC	57.032	TAACAACACTGCTTGCACCT	56.987	271
CAN1945	JP471552.1	(TAA)6	GAACGAGGAAGAGGTTGAGA	57.001	CAAGGACTGGTTCATCATCA	56.967	248
CAN1946	JP471552.1	(ATAATC)3	GGAGGAGGAGGAGAAAGAAG	57.096	ATGGAAACTTAAGCGAGGTG	56.974	132
CAN1947	JP471552.1	(CATCAC)3	TCTACAACTCCCTCCACCAT	57.001	ATCGGCTGAATAATCTGAGG	56.844	102
CAN1948	JP471554.1	(GAA)6	AAAGGCTGAGGGAGGACTAT	56.954	AAATCAGATTCAGGCTCAGG	56.92	199
CAN1949	JP471555.1	(GAA)9	TTGAGAGAGTTCAGGGGAAG	57.006	GCTCCTTTCGAAAACTGAAG	56.822	244
CAN1950	JP471555.1	(CAATCC)5	TATTCGACCACCCAATAACC	57.277	TGAGGCGAATTATCTCCTTC	56.968	188
CAN1951	JP471556.1	(TCT)7	CTAAGCCCCAAATTCACAAC	57.217	TTGTCGTCGAGATCGAGTAA	56.986	231
CAN1952	JP471567.1	(TCCTGT)3	CTCGCCTTTCCTCTCTCTCT	57.954	TCTCACCCATCCTTCAGTTT	57.131	124
CAN1953	JP471569.1	(TGA)6	TCCTCGGAGATCTTCTTTTG	57.052	CTAACCAAATCCCCATCAAC	56.849	252
CAN1954	JP471581.1	(TC)10	GGTCACAAAGAGAGACTACTGC	55.785	TCTACGACCGACTGCAAATA	56.972	281
CAN1955	JP471584.1	(CAAGGC)3	GAGTTCACGTCTGCTTTGTG	57.002	TACTCGTCATCTTCATCCGA	56.748	257
CAN1956	JP471599.1	(TGGATT)3	GAAGAAAAGGCGGTTGAGTA	57.096	AGGTGAGCCTAAACTGTCCA	57.387	240
CAN1957	JP471604.1	(TA)12	ATTCAAGTTGAGAAGCAGGG	56.987	CCTCTCACCCTCCTTAACCT	57.312	295
CAN1958	JP471615.1	(ACA)6	GAATGGGTTTAAACGACACC	56.909	TTACTCGTAGTAGGACCGCC	57.004	127
CAN1959	JP471632.1	(ACA)8	TGGGAGTCAACAACAACAAC	56.935	ATGATGATGGGGAAGATGAG	57.291	198
CAN1960	JP471652.1	(ACAGCC)3	TGTACCTATGGCTTCACACG	57.217	CTTTCTCTGGGGACAAAATG	57.242	239
CAN1961	JP471661.1	(CTT)6	GCCTAGTTACGGGGGTAGTT	57.264	GGATTTAGGGGGAACAGTCT	57.046	296
CAN1962	JP471705.1	(TA)11	CTCATCGCAGTAGTGTCTGG	56.969	TTGTGTCTGGATGTGGATGT	57.226	297
CAN1963	JP471705.1	(TTC)7	CTCATCGCAGTAGTGTCTGG	56.969	TTGTGTCTGGATGTGGATGT	57.226	297
CAN1964	JP471705.1	(CCACAT)3	GTTACAGCGATGGTCTCACA	57.235	GCTGAGAATCATCTGTCGTG	56.857	286
CAN1965	JP471705.1	(AGCCAG)4	CACGACAGATGATTCTCAGC	56.857	CTGGAGGATTACACGCTTCT	57.018	257
CAN1966	JP471709.1	(TCT)7	GAGAAAGAGCGTACACCACC	57.384	AGGCAACCGTAATCTCGTAG	57.004	252
CAN1967	JP471714.1	(AT)9	GATTGTGCAGCAACAAACAG	57.896	ATCGAAGATGAAGAAGCAGC	57.231	188
CAN1968	JP471714.1	(TCA)6	ACACCTCCTTCTTTGGTTGA	57.198	GGCAGAACCTCAATATCCTAAG	57.046	173
CAN1969	JP471714.1	(ATCTTC)4	ACACCTCCTTCTTTGGTTGA	57.198	GGCAGAACCTCAATATCCTAAG	57.046	173
CAN1970	JP471717.1	(AGAGAA)3	TCCTGGGGAACAAGTACCTA	57.117	GCTTCCTTGTTTAACATCGC	57.512	126
CAN1971	JP471735.1	(AT)10	GCCAGAAGGTTGGAATTATG	57.155	CCAGCCTTAGGATACCAAAA	56.875	295
CAN1972	JP471736.1	(TCA)6	AGACCCAATTCAGTAGCAGC	57.013	TGAAGAGGAGGAAGGAGTTG	57.006	218
CAN1973	JP471736.1	(ATC)7	CAACTCCTTCCTCCTCTTCA	57.006	CCCTAACAGTGCCAGAACTT	56.928	288
CAN1974	JP471736.1	(AAG)7	TCAGACTCGACAAGAAACGA	57.071	TCACCATCACCATCATCATC	57.543	245
CAN1975	JP471736.1	(CTT)7	TGGTTAAGAGGGACGAAGAG	56.992	AAGGAGGAGGAGGAGGAATA	56.865	267
CAN1976	JP471736.1	(CAT)6	GTCATCAGCCATCAAAACAG	56.647	CACCTCTTGGCACTTCTTTT	57.053	270
CAN1977	JP471736.1	(TAC)6	ACGACACTTGTTTCAACGTC	56.184	TGCCACGACTACTACTGCTT	56.199	273
CAN1978	JP471736.1	(TGATGG)3	TATCAGCTGTTGGAGGAGTG	56.385	CAATCTCCTCACAAAAACCC	57.083	246
CAN1979	JP471744.1	(GAT)7	ATGGTGCAAGACCTCAAACT	57.225	CCAAATCAGCTTTAGTTGGC	57.515	292
CAN1980	JP471744.1	(AAACCC)3	GAAGCTTTCCTTTCCCTCTC	57.196	GCTAATGAGGTTGGCGTTAT	56.895	254
CAN1981	JP471755.1	(ATC)6	AGAAGCATCCCAATCTCAAG	56.92	TAGTCCCACAAACACTGCAA	57.736	292
CAN1982	JP471761.1	(TAG)11	TCGTTGAAGGAAGGAAGAAG	57.117	GGAACACAGAGACAAAAGGG	57.198	298
CAN1983	JP471762.1	(TAT)7	TGAGCTCTAGTGCTGACACTG	56.919	CTACCACCTCTTTTTGGTTG	54.891	107
CAN1984	JP471764.1	(ATC)6	AAAATGGGAGGCAACAGTAG	56.822	AATGGTGTATGTCTTGGGCT	56.982	285
CAN1985	JP471775.1	(GCCTGA)3	AGGCTCCTACATTTCACAGC	57.013	GGGAACAAGGATAACAGTGG	56.956	274
CAN1986	JP471775.1	(GAGCCT)3	AGGCTCCTACATTTCACAGC	57.013	GGGAACAAGGATAACAGTGG	56.956	274
CAN1987	JP471779.1	(TCCCAA)3	CCTCTCATTCATACCAGACCA	57.596	GTGCTCTCGAGTTGATTCCT	57.028	259
CAN1988	JP471784.1	(AAG)6	TCCTATGACACATGAGACCG	57	CATTCCCAACTTGTCTAGGG	57.117	191
CAN1989	JP471794.1	(AAGG)5	TGTCATTCTAGAGAGAGGGAGA	55.778	TGGCCACTATAAAGACAGCA	56.972	229
CAN1990	JP471800.1	(ATCTTA)3	CTTCTCTACTCACAACGACCAA	57.147	ACAGAGGCCACTTTATCGTC	56.855	281
CAN1991	JP471804.1	(TTG)7	AGCAGTGGACTACAAGAGGC	57.126	AGCTAGCTCCATTGAAACCA	57.575	184
CAN1992	JP471806.1	(CCTGCT)3	CTGCTGTGACTACTGTGGCT	56.593	CCTTAGTTACCACCACCGTC	57.053	241
CAN1993	JP471817.1	(TAT)6	AGTAGCGAAATCGGAACAAC	56.969	CTCTGCTGTGCTGGTATTTG	57.086	252
CAN1994	JP471819.1	(AACC)5	AGACATTTGGGGGTGTAGAA	56.956	GACAGACAAGTATGACAGCAGA	55.557	204
CAN1995	JP471819.1	(AGAGA)5	GTTCAACGCAGAGCCTAGTT	57.233	GTTCTGCTGGTTCTGGTTCT	56.934	213
CAN1996	JP471832.1	(TA)9	ACTTGAGGAGGATCCATTTG	56.6	GAAAGGCTATGCTTCCATGT	56.904	258
CAN1997	JP471848.1	(CTTTTT)3	AAATGGAAGGAGCAAGAGTG	56.987	GGCTTGTTCTACAAGAGCAACT	57.831	270
CAN1998	JP471852.1	(TAA)6	GAGGAGAGGAAAAGACGACA	57.001	TGTAGAAGACCCATTTCCAC	55.033	239
CAN1999	JP471857.1	(TCAATC)3	CTCTTCACCTGCAATTTCCT	56.987	CCTTTGCATACGACCTTTCT	56.974	294
[truncated: 1,443 more rows]
