# Supplementary material for: Diversity Analysis in Cannabis sativa Based on Large-Scale Development of Expressed Sequence Tag-Derived Simple Sequence Repeat Markers
Source: PLoS One. 2014 Oct 20;9(10):e110638. doi: 10.1371/journal.pone.0110638 (PMC4203809; doi:10.1371/journal.pone.0110638)
Supplement: Table S4 — The polymorphic ratios among 115 cannabis varieties. (XLS) [file pone.0110638.s004.xls]

## Sheet: Sheet1
	1	4	21	24	25	26	30	31	LDM	35	41	42	62	71	72	81	2	15	43	44	45	46	20	47	74	16	17	32	33	63	68	12	58	80	5	18	49	39	40	56	64	66	67	69	77	82	6	13	34
1	—
4	0.955696	—
21	0.924051	0.917721	—
24	0.924051	0.943038	0.911392	—
25	0.911392	0.93038	0.924051	0.924051	—
26	0.905063	0.898734	0.892405	0.917721	0.867089	—
30	0.898734	0.905063	0.886076	0.924051	0.86076	0.955696	—
31	0.905063	0.924051	0.892405	0.93038	0.892405	0.924051	0.93038	—
LDM	0.892405	0.886076	0.905063	0.867089	0.879747	0.898734	0.905063	0.911392	—
35	0.905063	0.886076	0.867089	0.905063	0.85443	0.949367	0.943038	0.911392	0.936709	—
41	0.879747	0.835443	0.85443	0.841772	0.85443	0.86076	0.841772	0.873418	0.86076	0.873418	—
42	0.841772	0.848101	0.85443	0.892405	0.867089	0.873418	0.892405	0.873418	0.86076	0.848101	0.886076	—
62	0.86076	0.85443	0.86076	0.898734	0.886076	0.905063	0.898734	0.879747	0.841772	0.867089	0.892405	0.968354	—
71	0.841772	0.86076	0.867089	0.905063	0.867089	0.898734	0.879747	0.898734	0.873418	0.86076	0.886076	0.962025	0.955696	—
72	0.835443	0.85443	0.848101	0.873418	0.886076	0.892405	0.86076	0.892405	0.841772	0.85443	0.879747	0.93038	0.949367	0.955696	—
81	0.841772	0.886076	0.867089	0.867089	0.879747	0.873418	0.85443	0.886076	0.848101	0.835443	0.898734	0.886076	0.905063	0.924051	0.917721	—
2	0.86076	0.85443	0.848101	0.822785	0.886076	0.841772	0.822785	0.841772	0.867089	0.841772	0.892405	0.867089	0.86076	0.85443	0.873418	0.879747	—
15	0.816456	0.810127	0.816456	0.841772	0.829114	0.848101	0.841772	0.822785	0.810127	0.822785	0.86076	0.911392	0.905063	0.898734	0.892405	0.86076	0.879747	—
43	0.848101	0.829114	0.848101	0.873418	0.835443	0.841772	0.835443	0.85443	0.829114	0.841772	0.905063	0.905063	0.898734	0.917721	0.886076	0.867089	0.848101	0.879747	—
44	0.848101	0.841772	0.886076	0.848101	0.886076	0.867089	0.835443	0.867089	0.867089	0.841772	0.867089	0.85443	0.886076	0.879747	0.886076	0.905063	0.873418	0.85443	0.873418	—
45	0.822785	0.816456	0.835443	0.835443	0.835443	0.829114	0.822785	0.829114	0.867089	0.829114	0.816456	0.841772	0.822785	0.85443	0.822785	0.816456	0.810127	0.803798	0.848101	0.86076	—
46	0.810127	0.85443	0.835443	0.848101	0.86076	0.829114	0.848101	0.841772	0.829114	0.816456	0.803798	0.841772	0.848101	0.841772	0.835443	0.85443	0.810127	0.791139	0.848101	0.86076	0.936709	—
20	0.797468	0.816456	0.829114	0.822785	0.810127	0.829114	0.822785	0.841772	0.841772	0.816456	0.829114	0.829114	0.810127	0.841772	0.810127	0.829114	0.810127	0.816456	0.822785	0.835443	0.924051	0.911392	—
47	0.848101	0.867089	0.886076	0.886076	0.898734	0.867089	0.86076	0.905063	0.892405	0.867089	0.879747	0.867089	0.873418	0.892405	0.86076	0.892405	0.873418	0.829114	0.86076	0.898734	0.873418	0.886076	0.886076	—
74	0.829114	0.848101	0.841772	0.841772	0.917721	0.835443	0.829114	0.848101	0.873418	0.822785	0.835443	0.86076	0.85443	0.86076	0.867089	0.848101	0.867089	0.86076	0.803798	0.85443	0.85443	0.841772	0.829114	0.892405	—
16	0.791139	0.822785	0.810127	0.816456	0.841772	0.810127	0.829114	0.810127	0.810127	0.797468	0.78481	0.835443	0.841772	0.810127	0.816456	0.822785	0.816456	0.797468	0.816456	0.829114	0.892405	0.943038	0.905063	0.85443	0.835443	—
17	0.822785	0.816456	0.829114	0.822785	0.86076	0.816456	0.797468	0.816456	0.791139	0.791139	0.829114	0.829114	0.835443	0.816456	0.835443	0.816456	0.848101	0.816456	0.848101	0.810127	0.86076	0.886076	0.886076	0.848101	0.841772	0.93038	—
32	0.848101	0.879747	0.873418	0.86076	0.911392	0.85443	0.848101	0.867089	0.879747	0.841772	0.829114	0.85443	0.86076	0.85443	0.86076	0.879747	0.873418	0.829114	0.822785	0.873418	0.873418	0.898734	0.873418	0.911392	0.892405	0.905063	0.886076	—
33	0.848101	0.879747	0.873418	0.873418	0.924051	0.85443	0.848101	0.879747	0.879747	0.829114	0.841772	0.879747	0.873418	0.879747	0.886076	0.879747	0.886076	0.841772	0.835443	0.873418	0.886076	0.886076	0.886076	0.924051	0.93038	0.892405	0.898734	0.962025	—
63	0.810127	0.816456	0.810127	0.810127	0.835443	0.803798	0.797468	0.829114	0.816456	0.778481	0.803798	0.829114	0.797468	0.816456	0.822785	0.791139	0.822785	0.778481	0.822785	0.822785	0.911392	0.886076	0.873418	0.822785	0.841772	0.867089	0.898734	0.848101	0.886076	—
68	0.835443	0.85443	0.822785	0.835443	0.873418	0.85443	0.835443	0.841772	0.829114	0.829114	0.803798	0.816456	0.835443	0.816456	0.835443	0.829114	0.835443	0.803798	0.810127	0.848101	0.848101	0.873418	0.822785	0.822785	0.829114	0.841772	0.848101	0.86076	0.86076	0.86076	—
12	0.810127	0.803798	0.797468	0.78481	0.822785	0.791139	0.772152	0.778481	0.765823	0.765823	0.803798	0.778481	0.78481	0.765823	0.78481	0.778481	0.822785	0.791139	0.822785	0.797468	0.810127	0.822785	0.810127	0.772152	0.778481	0.829114	0.873418	0.822785	0.822785	0.848101	0.936709	—
58	0.873418	0.867089	0.85443	0.822785	0.886076	0.829114	0.810127	0.829114	0.829114	0.803798	0.829114	0.803798	0.822785	0.803798	0.822785	0.829114	0.86076	0.778481	0.822785	0.848101	0.810127	0.822785	0.78481	0.835443	0.841772	0.816456	0.848101	0.86076	0.86076	0.835443	0.911392	0.911392	—
80	0.873418	0.892405	0.86076	0.86076	0.924051	0.85443	0.835443	0.867089	0.85443	0.829114	0.841772	0.841772	0.86076	0.841772	0.86076	0.85443	0.873418	0.803798	0.822785	0.873418	0.835443	0.848101	0.797468	0.873418	0.879747	0.816456	0.835443	0.886076	0.898734	0.848101	0.924051	0.886076	0.962025	—
5	0.689873	0.696202	0.708861	0.677215	0.71519	0.670886	0.664557	0.683544	0.670886	0.658228	0.683544	0.670886	0.664557	0.670886	0.677215	0.708861	0.677215	0.632911	0.689873	0.689873	0.664557	0.677215	0.651899	0.689873	0.670886	0.64557	0.677215	0.689873	0.689873	0.677215	0.677215	0.677215	0.740506	0.71519	—
18	0.651899	0.658228	0.670886	0.651899	0.677215	0.64557	0.626582	0.670886	0.620253	0.620253	0.670886	0.64557	0.651899	0.658228	0.677215	0.683544	0.626582	0.594937	0.664557	0.664557	0.63924	0.651899	0.63924	0.664557	0.64557	0.64557	0.664557	0.63924	0.651899	0.664557	0.63924	0.63924	0.664557	0.664557	0.898734	—
49	0.683544	0.677215	0.677215	0.670886	0.670886	0.677215	0.658228	0.689873	0.677215	0.664557	0.702532	0.664557	0.658228	0.677215	0.658228	0.677215	0.632911	0.626582	0.670886	0.658228	0.683544	0.64557	0.670886	0.658228	0.63924	0.626582	0.64557	0.632911	0.658228	0.658228	0.658228	0.620253	0.64557	0.670886	0.841772	0.867089	—
39	0.670886	0.677215	0.677215	0.670886	0.708861	0.63924	0.64557	0.677215	0.626582	0.613924	0.651899	0.63924	0.64557	0.651899	0.670886	0.677215	0.632911	0.613924	0.670886	0.670886	0.632911	0.64557	0.607595	0.670886	0.677215	0.63924	0.658228	0.658228	0.670886	0.658228	0.632911	0.632911	0.708861	0.696202	0.917721	0.905063	0.810127	—
40	0.64557	0.63924	0.63924	0.620253	0.64557	0.651899	0.632911	0.677215	0.63924	0.63924	0.689873	0.626582	0.632911	0.63924	0.658228	0.664557	0.632911	0.601266	0.658228	0.64557	0.632911	0.632911	0.658228	0.64557	0.626582	0.63924	0.658228	0.632911	0.64557	0.670886	0.64557	0.64557	0.64557	0.64557	0.867089	0.93038	0.886076	0.886076	—
56	0.683544	0.702532	0.677215	0.683544	0.708861	0.651899	0.64557	0.689873	0.651899	0.63924	0.689873	0.63924	0.64557	0.664557	0.658228	0.677215	0.658228	0.626582	0.696202	0.64557	0.632911	0.658228	0.670886	0.683544	0.664557	0.677215	0.696202	0.683544	0.696202	0.64557	0.632911	0.670886	0.696202	0.683544	0.879747	0.867089	0.848101	0.898734	0.886076	—
64	0.613924	0.620253	0.607595	0.601266	0.613924	0.594937	0.588608	0.607595	0.594937	0.607595	0.620253	0.582279	0.575949	0.582279	0.601266	0.607595	0.588608	0.582279	0.626582	0.588608	0.588608	0.601266	0.63924	0.588608	0.56962	0.64557	0.651899	0.613924	0.601266	0.613924	0.613924	0.664557	0.626582	0.601266	0.822785	0.848101	0.791139	0.829114	0.867089	0.879747	—
66	0.632911	0.63924	0.63924	0.632911	0.632911	0.626582	0.620253	0.626582	0.626582	0.63924	0.626582	0.626582	0.620253	0.626582	0.620253	0.63924	0.594937	0.613924	0.683544	0.64557	0.658228	0.658228	0.64557	0.632911	0.601266	0.651899	0.658228	0.632911	0.620253	0.632911	0.632911	0.64557	0.64557	0.632911	0.829114	0.816456	0.797468	0.810127	0.810127	0.797468	0.892405	—
67	0.64557	0.651899	0.63924	0.632911	0.64557	0.63924	0.632911	0.651899	0.613924	0.626582	0.664557	0.626582	0.620253	0.626582	0.64557	0.63924	0.620253	0.613924	0.670886	0.64557	0.658228	0.670886	0.670886	0.620253	0.613924	0.664557	0.670886	0.64557	0.64557	0.683544	0.658228	0.683544	0.658228	0.64557	0.841772	0.85443	0.810127	0.835443	0.873418	0.835443	0.917721	0.898734	—
69	0.664557	0.658228	0.64557	0.63924	0.677215	0.64557	0.626582	0.670886	0.620253	0.632911	0.696202	0.632911	0.63924	0.632911	0.664557	0.64557	0.63924	0.620253	0.677215	0.664557	0.651899	0.664557	0.664557	0.63924	0.64557	0.658228	0.689873	0.651899	0.664557	0.689873	0.664557	0.689873	0.677215	0.677215	0.848101	0.873418	0.829114	0.85443	0.892405	0.85443	0.873418	0.85443	0.955696	—
77	0.658228	0.664557	0.664557	0.632911	0.670886	0.63924	0.620253	0.63924	0.626582	0.613924	0.664557	0.626582	0.632911	0.626582	0.632911	0.651899	0.64557	0.613924	0.658228	0.658228	0.64557	0.658228	0.658228	0.632911	0.63924	0.651899	0.670886	0.670886	0.670886	0.670886	0.658228	0.683544	0.683544	0.670886	0.829114	0.829114	0.797468	0.810127	0.86076	0.835443	0.841772	0.848101	0.911392	0.917721	—
82	0.64557	0.63924	0.651899	0.632911	0.632911	0.651899	0.632911	0.63924	0.613924	0.63924	0.677215	0.626582	0.632911	0.63924	0.632911	0.651899	0.620253	0.613924	0.670886	0.658228	0.658228	0.658228	0.683544	0.64557	0.601266	0.63924	0.658228	0.632911	0.632911	0.658228	0.64557	0.670886	0.64557	0.632911	0.829114	0.841772	0.810127	0.810127	0.86076	0.822785	0.892405	0.924051	0.949367	0.905063	0.911392	—
6	0.626582	0.620253	0.613924	0.613924	0.613924	0.632911	0.613924	0.632911	0.594937	0.620253	0.64557	0.594937	0.613924	0.620253	0.626582	0.632911	0.613924	0.607595	0.664557	0.651899	0.63924	0.63924	0.63924	0.63924	0.582279	0.64557	0.63924	0.613924	0.613924	0.63924	0.626582	0.664557	0.626582	0.613924	0.78481	0.822785	0.765823	0.816456	0.841772	0.816456	0.898734	0.905063	0.93038	0.886076	0.867089	0.955696	—
13	0.620253	0.626582	0.607595	0.607595	0.632911	0.664557	0.632911	0.651899	0.63924	0.63924	0.651899	0.63924	0.632911	0.651899	0.670886	0.651899	0.64557	0.63924	0.64557	0.64557	0.64557	0.632911	0.658228	0.620253	0.63924	0.651899	0.658228	0.620253	0.632911	0.670886	0.64557	0.658228	0.620253	0.620253	0.791139	0.829114	0.810127	0.78481	0.86076	0.810127	0.905063	0.86076	0.911392	0.879747	0.835443	0.886076	0.905063	—
34	0.607595	0.626582	0.601266	0.607595	0.607595	0.613924	0.607595	0.63924	0.613924	0.601266	0.63924	0.626582	0.594937	0.63924	0.632911	0.63924	0.607595	0.601266	0.632911	0.607595	0.632911	0.632911	0.683544	0.620253	0.613924	0.63924	0.64557	0.620253	0.632911	0.658228	0.607595	0.632911	0.607595	0.594937	0.803798	0.841772	0.78481	0.797468	0.86076	0.835443	0.917721	0.86076	0.936709	0.905063	0.886076	0.911392	0.892405	0.924051	—
57	0.651899	0.658228	0.632911	0.63924	0.63924	0.64557	0.63924	0.658228	0.64557	0.64557	0.683544	0.64557	0.626582	0.658228	0.651899	0.670886	0.651899	0.632911	0.677215	0.626582	0.664557	0.664557	0.71519	0.651899	0.632911	0.658228	0.677215	0.651899	0.664557	0.664557	0.63924	0.664557	0.63924	0.626582	0.835443	0.835443	0.829114	0.791139	0.867089	0.85443	0.911392	0.879747	0.943038	0.898734	0.879747	0.93038	0.886076	0.917721	0.955696
59	0.620253	0.613924	0.613924	0.594937	0.620253	0.63924	0.607595	0.613924	0.588608	0.613924	0.651899	0.601266	0.620253	0.613924	0.632911	0.63924	0.607595	0.601266	0.620253	0.620253	0.607595	0.620253	0.658228	0.607595	0.601266	0.626582	0.658228	0.620253	0.620253	0.620253	0.620253	0.64557	0.620253	0.607595	0.803798	0.85443	0.78481	0.759494	0.848101	0.810127	0.841772	0.810127	0.873418	0.879747	0.873418	0.873418	0.829114	0.86076	0.886076
60	0.683544	0.664557	0.664557	0.64557	0.670886	0.677215	0.658228	0.677215	0.651899	0.677215	0.727848	0.651899	0.658228	0.651899	0.658228	0.664557	0.670886	0.651899	0.670886	0.658228	0.658228	0.658228	0.696202	0.670886	0.651899	0.664557	0.696202	0.670886	0.670886	0.658228	0.658228	0.683544	0.670886	0.658228	0.829114	0.841772	0.822785	0.78481	0.848101	0.848101	0.841772	0.835443	0.886076	0.905063	0.86076	0.898734	0.85443	0.848101	0.86076
79	0.651899	0.64557	0.632911	0.613924	0.63924	0.632911	0.613924	0.64557	0.620253	0.64557	0.683544	0.607595	0.613924	0.607595	0.63924	0.632911	0.63924	0.607595	0.626582	0.63924	0.613924	0.626582	0.651899	0.626582	0.607595	0.64557	0.664557	0.63924	0.63924	0.651899	0.626582	0.651899	0.63924	0.626582	0.822785	0.822785	0.791139	0.765823	0.829114	0.829114	0.848101	0.791139	0.867089	0.886076	0.829114	0.841772	0.810127	0.829114	0.841772
JM1	0.670886	0.689873	0.683544	0.670886	0.708861	0.689873	0.670886	0.689873	0.689873	0.664557	0.664557	0.664557	0.670886	0.689873	0.696202	0.71519	0.670886	0.63924	0.658228	0.696202	0.683544	0.683544	0.670886	0.696202	0.689873	0.664557	0.670886	0.696202	0.708861	0.670886	0.670886	0.632911	0.658228	0.670886	0.829114	0.841772	0.848101	0.797468	0.835443	0.822785	0.803798	0.797468	0.822785	0.829114	0.835443	0.822785	0.803798	0.86076	0.822785
3	0.64557	0.63924	0.63924	0.64557	0.670886	0.651899	0.632911	0.651899	0.626582	0.63924	0.664557	0.651899	0.64557	0.651899	0.670886	0.651899	0.632911	0.626582	0.658228	0.632911	0.64557	0.64557	0.658228	0.64557	0.651899	0.63924	0.683544	0.632911	0.658228	0.670886	0.64557	0.632911	0.632911	0.632911	0.829114	0.841772	0.835443	0.797468	0.848101	0.822785	0.841772	0.835443	0.86076	0.879747	0.835443	0.848101	0.803798	0.873418	0.886076
27	0.632911	0.63924	0.63924	0.620253	0.632911	0.626582	0.632911	0.651899	0.626582	0.601266	0.626582	0.63924	0.607595	0.63924	0.64557	0.651899	0.620253	0.651899	0.632911	0.632911	0.658228	0.632911	0.64557	0.620253	0.677215	0.626582	0.64557	0.632911	0.658228	0.696202	0.632911	0.620253	0.632911	0.620253	0.829114	0.841772	0.797468	0.835443	0.835443	0.772152	0.803798	0.797468	0.848101	0.85443	0.797468	0.810127	0.791139	0.848101	0.848101
28	0.664557	0.696202	0.651899	0.651899	0.651899	0.670886	0.651899	0.683544	0.64557	0.632911	0.670886	0.658228	0.651899	0.683544	0.677215	0.708861	0.664557	0.64557	0.651899	0.651899	0.651899	0.664557	0.689873	0.664557	0.632911	0.632911	0.664557	0.664557	0.677215	0.664557	0.664557	0.664557	0.664557	0.677215	0.835443	0.835443	0.85443	0.791139	0.85443	0.829114	0.822785	0.803798	0.841772	0.848101	0.829114	0.841772	0.810127	0.867089	0.85443
53	0.651899	0.670886	0.658228	0.651899	0.651899	0.658228	0.63924	0.658228	0.620253	0.620253	0.658228	0.64557	0.63924	0.670886	0.664557	0.683544	0.63924	0.632911	0.664557	0.63924	0.651899	0.664557	0.702532	0.63924	0.620253	0.64557	0.677215	0.651899	0.664557	0.677215	0.651899	0.677215	0.651899	0.63924	0.848101	0.848101	0.829114	0.803798	0.85443	0.841772	0.86076	0.841772	0.905063	0.886076	0.867089	0.905063	0.86076	0.879747	0.905063
54	0.658228	0.677215	0.651899	0.658228	0.658228	0.651899	0.64557	0.664557	0.626582	0.626582	0.664557	0.651899	0.632911	0.664557	0.658228	0.677215	0.64557	0.63924	0.670886	0.632911	0.658228	0.670886	0.708861	0.64557	0.626582	0.651899	0.683544	0.658228	0.670886	0.683544	0.658228	0.683544	0.658228	0.64557	0.85443	0.841772	0.822785	0.810127	0.848101	0.848101	0.867089	0.848101	0.911392	0.892405	0.86076	0.898734	0.85443	0.873418	0.911392
55	0.683544	0.664557	0.651899	0.632911	0.670886	0.651899	0.632911	0.651899	0.63924	0.63924	0.689873	0.63924	0.632911	0.63924	0.658228	0.664557	0.670886	0.63924	0.658228	0.64557	0.658228	0.64557	0.683544	0.632911	0.63924	0.63924	0.683544	0.658228	0.670886	0.670886	0.658228	0.683544	0.670886	0.658228	0.85443	0.85443	0.835443	0.810127	0.873418	0.835443	0.841772	0.822785	0.886076	0.905063	0.873418	0.873418	0.829114	0.86076	0.873418
87	0.651899	0.64557	0.632911	0.613924	0.651899	0.64557	0.626582	0.64557	0.64557	0.658228	0.683544	0.632911	0.626582	0.632911	0.651899	0.658228	0.664557	0.632911	0.626582	0.626582	0.626582	0.626582	0.677215	0.63924	0.632911	0.632911	0.677215	0.664557	0.664557	0.651899	0.63924	0.677215	0.651899	0.63924	0.848101	0.835443	0.803798	0.791139	0.841772	0.829114	0.86076	0.829114	0.867089	0.886076	0.841772	0.867089	0.822785	0.85443	0.867089
89	0.664557	0.658228	0.64557	0.626582	0.664557	0.658228	0.63924	0.658228	0.658228	0.670886	0.696202	0.64557	0.63924	0.64557	0.664557	0.670886	0.677215	0.64557	0.63924	0.63924	0.63924	0.63924	0.689873	0.651899	0.64557	0.64557	0.689873	0.677215	0.677215	0.664557	0.651899	0.677215	0.664557	0.651899	0.86076	0.835443	0.816456	0.803798	0.85443	0.841772	0.873418	0.841772	0.879747	0.898734	0.85443	0.879747	0.835443	0.867089	0.879747
93	0.670886	0.664557	0.664557	0.632911	0.670886	0.677215	0.64557	0.664557	0.63924	0.651899	0.677215	0.63924	0.64557	0.651899	0.670886	0.677215	0.670886	0.626582	0.632911	0.64557	0.632911	0.632911	0.670886	0.64557	0.63924	0.63924	0.683544	0.658228	0.670886	0.670886	0.658228	0.658228	0.658228	0.64557	0.841772	0.841772	0.835443	0.822785	0.873418	0.835443	0.841772	0.822785	0.873418	0.892405	0.86076	0.886076	0.841772	0.873418	0.86076
22	0.613924	0.632911	0.607595	0.626582	0.63924	0.594937	0.588608	0.64557	0.594937	0.56962	0.607595	0.620253	0.601266	0.64557	0.63924	0.64557	0.601266	0.582279	0.63924	0.601266	0.613924	0.613924	0.626582	0.626582	0.620253	0.64557	0.664557	0.626582	0.651899	0.63924	0.613924	0.63924	0.63924	0.626582	0.822785	0.86076	0.791139	0.867089	0.85443	0.867089	0.86076	0.803798	0.841772	0.873418	0.803798	0.803798	0.822785	0.841772	0.867089
23	0.620253	0.626582	0.601266	0.620253	0.632911	0.613924	0.607595	0.63924	0.613924	0.613924	0.651899	0.626582	0.607595	0.626582	0.64557	0.626582	0.632911	0.613924	0.670886	0.620253	0.64557	0.632911	0.670886	0.620253	0.613924	0.664557	0.683544	0.620253	0.64557	0.658228	0.620253	0.658228	0.620253	0.620253	0.803798	0.841772	0.835443	0.822785	0.873418	0.835443	0.867089	0.835443	0.898734	0.905063	0.835443	0.86076	0.867089	0.886076	0.873418
61	0.64557	0.651899	0.651899	0.620253	0.64557	0.63924	0.620253	0.63924	0.63924	0.626582	0.677215	0.63924	0.620253	0.651899	0.64557	0.664557	0.64557	0.613924	0.64557	0.64557	0.658228	0.64557	0.683544	0.64557	0.63924	0.63924	0.658228	0.64557	0.658228	0.670886	0.632911	0.658228	0.64557	0.632911	0.841772	0.867089	0.835443	0.810127	0.873418	0.835443	0.841772	0.835443	0.898734	0.905063	0.886076	0.911392	0.867089	0.873418	0.886076
70	0.64557	0.63924	0.626582	0.607595	0.64557	0.626582	0.607595	0.626582	0.63924	0.63924	0.677215	0.626582	0.607595	0.626582	0.632911	0.63924	0.64557	0.613924	0.632911	0.632911	0.64557	0.632911	0.670886	0.632911	0.63924	0.626582	0.658228	0.632911	0.64557	0.658228	0.632911	0.658228	0.64557	0.632911	0.85443	0.829114	0.810127	0.797468	0.848101	0.822785	0.841772	0.835443	0.886076	0.917721	0.873418	0.886076	0.841772	0.86076	0.886076
76	0.658228	0.651899	0.63924	0.632911	0.670886	0.63924	0.620253	0.651899	0.651899	0.651899	0.689873	0.651899	0.632911	0.651899	0.658228	0.651899	0.658228	0.626582	0.64557	0.632911	0.64557	0.632911	0.670886	0.64557	0.651899	0.626582	0.683544	0.658228	0.670886	0.683544	0.64557	0.670886	0.658228	0.658228	0.85443	0.841772	0.822785	0.810127	0.848101	0.835443	0.85443	0.835443	0.873418	0.917721	0.86076	0.873418	0.829114	0.86076	0.886076
36	0.651899	0.658228	0.64557	0.651899	0.664557	0.64557	0.63924	0.670886	0.632911	0.632911	0.683544	0.670886	0.63924	0.670886	0.677215	0.64557	0.651899	0.620253	0.651899	0.626582	0.651899	0.63924	0.651899	0.63924	0.64557	0.632911	0.664557	0.626582	0.651899	0.71519	0.63924	0.651899	0.651899	0.651899	0.835443	0.86076	0.816456	0.816456	0.841772	0.816456	0.822785	0.803798	0.879747	0.886076	0.829114	0.85443	0.822785	0.85443	0.867089
37	0.664557	0.658228	0.632911	0.63924	0.651899	0.670886	0.651899	0.658228	0.64557	0.658228	0.658228	0.632911	0.63924	0.64557	0.664557	0.64557	0.63924	0.620253	0.651899	0.63924	0.664557	0.664557	0.651899	0.626582	0.632911	0.64557	0.664557	0.63924	0.651899	0.677215	0.677215	0.651899	0.664557	0.651899	0.810127	0.822785	0.816456	0.791139	0.829114	0.803798	0.797468	0.816456	0.867089	0.873418	0.829114	0.841772	0.810127	0.841772	0.829114
38	0.620253	0.626582	0.626582	0.607595	0.607595	0.613924	0.607595	0.613924	0.601266	0.613924	0.651899	0.613924	0.607595	0.626582	0.632911	0.626582	0.620253	0.601266	0.632911	0.607595	0.64557	0.632911	0.670886	0.607595	0.601266	0.626582	0.64557	0.620253	0.64557	0.658228	0.620253	0.64557	0.620253	0.607595	0.791139	0.816456	0.797468	0.759494	0.835443	0.797468	0.803798	0.797468	0.873418	0.867089	0.86076	0.873418	0.829114	0.822785	0.835443
65	0.607595	0.626582	0.601266	0.607595	0.607595	0.601266	0.594937	0.63924	0.588608	0.601266	0.63924	0.601266	0.582279	0.613924	0.620253	0.626582	0.594937	0.575949	0.632911	0.607595	0.620253	0.632911	0.658228	0.620253	0.588608	0.613924	0.632911	0.607595	0.607595	0.64557	0.607595	0.632911	0.607595	0.594937	0.803798	0.841772	0.772152	0.797468	0.86076	0.822785	0.841772	0.822785	0.886076	0.879747	0.86076	0.886076	0.85443	0.835443	0.886076
73	0.63924	0.64557	0.632911	0.626582	0.626582	0.632911	0.613924	0.658228	0.607595	0.620253	0.64557	0.594937	0.613924	0.632911	0.626582	0.658228	0.613924	0.56962	0.626582	0.626582	0.626582	0.626582	0.651899	0.664557	0.607595	0.607595	0.613924	0.613924	0.626582	0.613924	0.601266	0.601266	0.626582	0.613924	0.797468	0.835443	0.778481	0.791139	0.829114	0.791139	0.78481	0.803798	0.841772	0.848101	0.829114	0.867089	0.86076	0.791139	0.816456
50	0.43038	0.436709	0.436709	0.443038	0.43038	0.462025	0.443038	0.462025	0.398734	0.436709	0.474683	0.449367	0.455696	0.462025	0.481013	0.462025	0.43038	0.411392	0.455696	0.417722	0.443038	0.443038	0.468354	0.43038	0.411392	0.462025	0.493671	0.455696	0.468354	0.493671	0.443038	0.455696	0.43038	0.43038	0.613924	0.664557	0.607595	0.594937	0.658228	0.607595	0.613924	0.56962	0.658228	0.651899	0.607595	0.632911	0.613924	0.620253	0.632911
WDM	0.443038	0.436709	0.424051	0.443038	0.443038	0.462025	0.443038	0.449367	0.411392	0.462025	0.449367	0.411392	0.443038	0.436709	0.468354	0.436709	0.405063	0.411392	0.443038	0.443038	0.43038	0.443038	0.417722	0.405063	0.411392	0.436709	0.468354	0.43038	0.43038	0.493671	0.468354	0.455696	0.443038	0.443038	0.601266	0.626582	0.594937	0.632911	0.620253	0.607595	0.626582	0.607595	0.64557	0.651899	0.607595	0.64557	0.626582	0.607595	0.607595
48	0.436709	0.443038	0.424051	0.449367	0.462025	0.468354	0.449367	0.468354	0.43038	0.455696	0.468354	0.455696	0.449367	0.455696	0.487342	0.443038	0.462025	0.43038	0.449367	0.436709	0.462025	0.449367	0.462025	0.436709	0.443038	0.443038	0.474683	0.449367	0.487342	0.512658	0.474683	0.462025	0.436709	0.462025	0.56962	0.620253	0.588608	0.575949	0.601266	0.575949	0.582279	0.550633	0.626582	0.632911	0.575949	0.601266	0.594937	0.626582	0.613924
52	0.43038	0.424051	0.424051	0.43038	0.443038	0.449367	0.43038	0.449367	0.411392	0.436709	0.474683	0.436709	0.43038	0.436709	0.468354	0.436709	0.443038	0.411392	0.443038	0.417722	0.443038	0.43038	0.455696	0.417722	0.424051	0.436709	0.481013	0.43038	0.468354	0.506329	0.455696	0.455696	0.443038	0.443038	0.575949	0.626582	0.594937	0.56962	0.594937	0.56962	0.575949	0.544304	0.632911	0.63924	0.56962	0.594937	0.575949	0.607595	0.607595
7	0.417722	0.411392	0.398734	0.417722	0.43038	0.436709	0.405063	0.424051	0.386076	0.424051	0.449367	0.398734	0.43038	0.411392	0.443038	0.424051	0.405063	0.373418	0.417722	0.417722	0.417722	0.417722	0.417722	0.405063	0.411392	0.436709	0.455696	0.417722	0.443038	0.468354	0.443038	0.43038	0.43038	0.43038	0.537975	0.626582	0.56962	0.56962	0.607595	0.56962	0.563291	0.544304	0.620253	0.626582	0.594937	0.607595	0.601266	0.582279	0.582279
19	0.436709	0.43038	0.43038	0.424051	0.436709	0.455696	0.424051	0.43038	0.405063	0.443038	0.468354	0.417722	0.436709	0.417722	0.449367	0.443038	0.436709	0.405063	0.436709	0.436709	0.436709	0.436709	0.449367	0.411392	0.417722	0.455696	0.474683	0.436709	0.449367	0.487342	0.462025	0.462025	0.449367	0.436709	0.56962	0.632911	0.588608	0.563291	0.626582	0.563291	0.56962	0.550633	0.63924	0.632911	0.613924	0.613924	0.594937	0.601266	0.588608
29	0.398734	0.417722	0.417722	0.424051	0.398734	0.417722	0.398734	0.417722	0.379747	0.405063	0.43038	0.405063	0.411392	0.417722	0.424051	0.443038	0.398734	0.379747	0.436709	0.411392	0.424051	0.436709	0.424051	0.411392	0.379747	0.43038	0.436709	0.411392	0.424051	0.462025	0.424051	0.411392	0.411392	0.398734	0.544304	0.620253	0.550633	0.550633	0.601266	0.537975	0.544304	0.550633	0.601266	0.582279	0.588608	0.588608	0.56962	0.563291	0.575949
75	0.424051	0.443038	0.405063	0.449367	0.424051	0.43038	0.424051	0.468354	0.379747	0.417722	0.455696	0.417722	0.424051	0.443038	0.462025	0.455696	0.411392	0.379747	0.449367	0.398734	0.436709	0.449367	0.436709	0.436709	0.392405	0.417722	0.449367	0.411392	0.436709	0.474683	0.436709	0.436709	0.436709	0.436709	0.594937	0.632911	0.575949	0.588608	0.588608	0.588608	0.56962	0.563291	0.63924	0.632911	0.588608	0.613924	0.607595	0.563291	0.601266
83	0.424051	0.417722	0.392405	0.424051	0.436709	0.417722	0.398734	0.417722	0.392405	0.417722	0.455696	0.43038	0.424051	0.417722	0.449367	0.417722	0.449367	0.392405	0.424051	0.398734	0.436709	0.411392	0.424051	0.398734	0.417722	0.417722	0.462025	0.411392	0.449367	0.474683	0.436709	0.436709	0.436709	0.449367	0.556962	0.607595	0.575949	0.563291	0.575949	0.537975	0.544304	0.525316	0.601266	0.620253	0.588608	0.575949	0.556962	0.563291	0.588608
84	0.392405	0.411392	0.386076	0.417722	0.392405	0.398734	0.392405	0.398734	0.386076	0.411392	0.424051	0.386076	0.392405	0.424051	0.417722	0.424051	0.367089	0.36076	0.405063	0.35443	0.405063	0.405063	0.417722	0.392405	0.398734	0.386076	0.405063	0.379747	0.405063	0.417722	0.379747	0.379747	0.379747	0.379747	0.550633	0.613924	0.56962	0.582279	0.582279	0.582279	0.575949	0.56962	0.594937	0.601266	0.594937	0.607595	0.575949	0.544304	0.594937
85	0.449367	0.443038	0.43038	0.449367	0.449367	0.417722	0.411392	0.43038	0.392405	0.43038	0.481013	0.43038	0.436709	0.417722	0.449367	0.43038	0.436709	0.392405	0.436709	0.411392	0.424051	0.424051	0.436709	0.424051	0.417722	0.443038	0.474683	0.424051	0.449367	0.474683	0.436709	0.449367	0.449367	0.449367	0.556962	0.620253	0.550633	0.575949	0.588608	0.563291	0.56962	0.537975	0.626582	0.632911	0.588608	0.588608	0.56962	0.563291	0.575949
HM	0.398734	0.417722	0.392405	0.424051	0.424051	0.392405	0.398734	0.379747	0.379747	0.405063	0.379747	0.379747	0.386076	0.379747	0.386076	0.405063	0.386076	0.392405	0.398734	0.36076	0.398734	0.398734	0.373418	0.373418	0.392405	0.417722	0.436709	0.411392	0.411392	0.411392	0.411392	0.398734	0.398734	0.386076	0.531646	0.544304	0.537975	0.550633	0.512658	0.550633	0.556962	0.550633	0.525316	0.518987	0.550633	0.525316	0.518987	0.525316	0.525316
YM1	0.417722	0.398734	0.373418	0.379747	0.392405	0.386076	0.367089	0.373418	0.386076	0.424051	0.449367	0.373418	0.379747	0.36076	0.392405	0.386076	0.405063	0.373418	0.405063	0.379747	0.405063	0.392405	0.405063	0.367089	0.373418	0.398734	0.43038	0.392405	0.392405	0.43038	0.405063	0.417722	0.417722	0.405063	0.537975	0.575949	0.556962	0.518987	0.582279	0.518987	0.563291	0.556962	0.607595	0.613924	0.594937	0.56962	0.550633	0.556962	0.582279
YM4	0.405063	0.398734	0.398734	0.405063	0.417722	0.411392	0.392405	0.398734	0.36076	0.398734	0.424051	0.398734	0.405063	0.386076	0.417722	0.411392	0.405063	0.386076	0.392405	0.379747	0.392405	0.392405	0.392405	0.379747	0.386076	0.411392	0.455696	0.405063	0.417722	0.443038	0.443038	0.43038	0.43038	0.417722	0.563291	0.613924	0.556962	0.56962	0.594937	0.556962	0.575949	0.518987	0.56962	0.575949	0.56962	0.544304	0.525316	0.556962	0.582279
YM5	0.392405	0.386076	0.386076	0.405063	0.417722	0.398734	0.392405	0.386076	0.373418	0.411392	0.424051	0.398734	0.405063	0.386076	0.405063	0.398734	0.392405	0.398734	0.417722	0.379747	0.405063	0.405063	0.379747	0.379747	0.411392	0.386076	0.455696	0.405063	0.417722	0.455696	0.455696	0.455696	0.443038	0.443038	0.588608	0.575949	0.56962	0.582279	0.56962	0.544304	0.550633	0.556962	0.556962	0.575949	0.582279	0.556962	0.512658	0.518987	0.544304
90	0.405063	0.386076	0.386076	0.392405	0.405063	0.398734	0.392405	0.386076	0.386076	0.424051	0.424051	0.386076	0.392405	0.373418	0.405063	0.398734	0.405063	0.398734	0.417722	0.392405	0.417722	0.405063	0.379747	0.367089	0.398734	0.398734	0.43038	0.405063	0.405063	0.455696	0.455696	0.443038	0.443038	0.43038	0.588608	0.575949	0.556962	0.582279	0.582279	0.518987	0.563291	0.544304	0.582279	0.588608	0.56962	0.544304	0.525316	0.544304	0.556962
91	0.405063	0.411392	0.398734	0.43038	0.443038	0.424051	0.417722	0.411392	0.373418	0.411392	0.436709	0.424051	0.43038	0.411392	0.43038	0.424051	0.417722	0.424051	0.417722	0.392405	0.417722	0.417722	0.405063	0.405063	0.436709	0.411392	0.455696	0.417722	0.443038	0.455696	0.468354	0.443038	0.443038	0.455696	0.575949	0.588608	0.582279	0.582279	0.582279	0.556962	0.537975	0.544304	0.556962	0.575949	0.582279	0.556962	0.512658	0.544304	0.556962
88	0.386076	0.405063	0.392405	0.411392	0.398734	0.392405	0.386076	0.405063	0.379747	0.405063	0.405063	0.392405	0.386076	0.392405	0.398734	0.417722	0.398734	0.379747	0.449367	0.386076	0.411392	0.424051	0.398734	0.386076	0.367089	0.43038	0.462025	0.411392	0.411392	0.462025	0.424051	0.436709	0.424051	0.398734	0.56962	0.56962	0.537975	0.563291	0.563291	0.550633	0.582279	0.588608	0.588608	0.582279	0.588608	0.563291	0.56962	0.563291	0.588608
86	0.411392	0.43038	0.417722	0.449367	0.436709	0.417722	0.411392	0.43038	0.405063	0.43038	0.443038	0.43038	0.424051	0.43038	0.424051	0.443038	0.411392	0.392405	0.462025	0.398734	0.436709	0.449367	0.424051	0.424051	0.405063	0.417722	0.474683	0.436709	0.449367	0.487342	0.449367	0.449367	0.436709	0.436709	0.594937	0.56962	0.575949	0.550633	0.563291	0.550633	0.544304	0.575949	0.588608	0.594937	0.601266	0.575949	0.531646	0.537975	0.575949
YW6	0.405063	0.424051	0.411392	0.43038	0.417722	0.411392	0.405063	0.411392	0.398734	0.424051	0.424051	0.411392	0.405063	0.411392	0.405063	0.436709	0.405063	0.386076	0.443038	0.392405	0.43038	0.443038	0.417722	0.405063	0.386076	0.411392	0.455696	0.43038	0.43038	0.468354	0.443038	0.443038	0.43038	0.417722	0.588608	0.563291	0.556962	0.544304	0.556962	0.544304	0.550633	0.582279	0.582279	0.575949	0.607595	0.582279	0.537975	0.531646	0.582279
8	0.43038	0.424051	0.424051	0.443038	0.455696	0.436709	0.417722	0.436709	0.386076	0.424051	0.462025	0.436709	0.443038	0.424051	0.455696	0.436709	0.43038	0.411392	0.455696	0.43038	0.443038	0.443038	0.417722	0.417722	0.424051	0.436709	0.493671	0.43038	0.455696	0.506329	0.468354	0.455696	0.455696	0.455696	0.588608	0.601266	0.582279	0.582279	0.594937	0.544304	0.550633	0.556962	0.620253	0.63924	0.607595	0.582279	0.563291	0.582279	0.594937
9	0.411392	0.43038	0.405063	0.449367	0.424051	0.417722	0.411392	0.43038	0.367089	0.405063	0.443038	0.43038	0.424051	0.43038	0.424051	0.443038	0.398734	0.392405	0.462025	0.386076	0.436709	0.449367	0.424051	0.411392	0.392405	0.417722	0.474683	0.411392	0.436709	0.487342	0.449367	0.436709	0.424051	0.424051	0.594937	0.620253	0.601266	0.563291	0.588608	0.563291	0.544304	0.575949	0.613924	0.620253	0.613924	0.601266	0.556962	0.563291	0.601266
10	0.392405	0.411392	0.386076	0.43038	0.405063	0.398734	0.405063	0.424051	0.36076	0.386076	0.424051	0.436709	0.417722	0.424051	0.417722	0.424051	0.379747	0.373418	0.443038	0.379747	0.43038	0.443038	0.405063	0.392405	0.386076	0.424051	0.455696	0.392405	0.417722	0.493671	0.43038	0.417722	0.405063	0.405063	0.575949	0.626582	0.582279	0.56962	0.594937	0.544304	0.550633	0.556962	0.620253	0.626582	0.594937	0.582279	0.563291	0.582279	0.620253
11	0.411392	0.43038	0.43038	0.436709	0.424051	0.43038	0.411392	0.417722	0.379747	0.405063	0.43038	0.417722	0.424051	0.43038	0.424051	0.455696	0.411392	0.392405	0.449367	0.411392	0.436709	0.449367	0.424051	0.411392	0.392405	0.417722	0.462025	0.424051	0.436709	0.474683	0.449367	0.436709	0.436709	0.424051	0.582279	0.607595	0.575949	0.550633	0.563291	0.550633	0.531646	0.563291	0.588608	0.582279	0.613924	0.601266	0.556962	0.550633	0.588608
14	0.405063	0.424051	0.424051	0.443038	0.43038	0.424051	0.417722	0.424051	0.373418	0.398734	0.436709	0.436709	0.443038	0.436709	0.43038	0.449367	0.405063	0.386076	0.455696	0.405063	0.43038	0.455696	0.417722	0.417722	0.398734	0.424051	0.468354	0.417722	0.443038	0.481013	0.443038	0.43038	0.43038	0.43038	0.575949	0.613924	0.582279	0.556962	0.582279	0.556962	0.525316	0.556962	0.582279	0.588608	0.620253	0.594937	0.550633	0.544304	0.582279
51	0.405063	0.411392	0.424051	0.417722	0.417722	0.424051	0.405063	0.411392	0.373418	0.398734	0.424051	0.411392	0.417722	0.411392	0.43038	0.436709	0.405063	0.386076	0.43038	0.405063	0.43038	0.43038	0.405063	0.392405	0.386076	0.411392	0.455696	0.417722	0.43038	0.468354	0.443038	0.43038	0.43038	0.417722	0.575949	0.613924	0.56962	0.556962	0.56962	0.531646	0.537975	0.556962	0.594937	0.588608	0.607595	0.594937	0.563291	0.556962	0.582279
78	0.398734	0.405063	0.405063	0.424051	0.411392	0.417722	0.398734	0.417722	0.35443	0.392405	0.43038	0.417722	0.424051	0.417722	0.436709	0.43038	0.386076	0.379747	0.436709	0.386076	0.424051	0.424051	0.398734	0.386076	0.379747	0.405063	0.462025	0.398734	0.424051	0.474683	0.436709	0.424051	0.411392	0.411392	0.582279	0.64557	0.601266	0.575949	0.601266	0.550633	0.556962	0.575949	0.613924	0.620253	0.613924	0.613924	0.582279	0.575949	0.601266
107	0.71519	0.708861	0.727848	0.689873	0.689873	0.708861	0.702532	0.721519	0.708861	0.696202	0.721519	0.683544	0.689873	0.696202	0.677215	0.734177	0.727848	0.670886	0.727848	0.740506	0.689873	0.702532	0.71519	0.727848	0.64557	0.708861	0.689873	0.71519	0.702532	0.664557	0.677215	0.689873	0.689873	0.677215	0.556962	0.556962	0.550633	0.537975	0.550633	0.550633	0.544304	0.537975	0.563291	0.556962	0.550633	0.575949	0.594937	0.575949	0.550633
104	0.740506	0.734177	0.740506	0.71519	0.71519	0.721519	0.727848	0.734177	0.734177	0.721519	0.746835	0.708861	0.702532	0.708861	0.677215	0.746835	0.753165	0.696202	0.753165	0.740506	0.71519	0.727848	0.740506	0.753165	0.670886	0.721519	0.71519	0.740506	0.727848	0.677215	0.702532	0.71519	0.71519	0.702532	0.582279	0.544304	0.563291	0.537975	0.537975	0.575949	0.544304	0.563291	0.563291	0.556962	0.563291	0.588608	0.582279	0.563291	0.550633
103	0.740506	0.746835	0.765823	0.727848	0.727848	0.746835	0.727848	0.746835	0.734177	0.708861	0.734177	0.708861	0.71519	0.734177	0.702532	0.772152	0.740506	0.708861	0.753165	0.765823	0.71519	0.727848	0.753165	0.753165	0.683544	0.721519	0.727848	0.753165	0.740506	0.689873	0.71519	0.727848	0.727848	0.71519	0.594937	0.556962	0.575949	0.550633	0.550633	0.588608	0.556962	0.575949	0.575949	0.56962	0.588608	0.601266	0.594937	0.588608	0.563291
106	0.778481	0.772152	0.803798	0.753165	0.778481	0.772152	0.765823	0.772152	0.78481	0.746835	0.759494	0.746835	0.740506	0.746835	0.727848	0.759494	0.791139	0.746835	0.778481	0.791139	0.753165	0.753165	0.765823	0.778481	0.734177	0.759494	0.765823	0.803798	0.791139	0.727848	0.753165	0.765823	0.778481	0.765823	0.607595	0.544304	0.563291	0.563291	0.537975	0.601266	0.556962	0.575949	0.588608	0.582279	0.601266	0.588608	0.582279	0.575949	0.550633
105	0.746835	0.740506	0.772152	0.721519	0.734177	0.753165	0.746835	0.740506	0.740506	0.71519	0.727848	0.727848	0.734177	0.727848	0.708861	0.740506	0.746835	0.71519	0.746835	0.759494	0.734177	0.734177	0.734177	0.734177	0.689873	0.740506	0.734177	0.759494	0.746835	0.708861	0.721519	0.746835	0.746835	0.734177	0.601266	0.563291	0.582279	0.556962	0.556962	0.594937	0.563291	0.582279	0.594937	0.588608	0.607595	0.607595	0.601266	0.594937	0.556962
97	0.759494	0.740506	0.765823	0.734177	0.746835	0.727848	0.734177	0.727848	0.740506	0.71519	0.71519	0.727848	0.721519	0.702532	0.683544	0.71519	0.746835	0.71519	0.746835	0.734177	0.721519	0.721519	0.708861	0.721519	0.689873	0.740506	0.746835	0.746835	0.734177	0.696202	0.721519	0.708861	0.734177	0.708861	0.588608	0.537975	0.582279	0.56962	0.556962	0.56962	0.537975	0.582279	0.56962	0.563291	0.582279	0.56962	0.550633	0.556962	0.518987
94	0.740506	0.721519	0.759494	0.71519	0.727848	0.721519	0.71519	0.708861	0.721519	0.708861	0.708861	0.708861	0.71519	0.696202	0.677215	0.708861	0.740506	0.696202	0.727848	0.727848	0.702532	0.702532	0.689873	0.71519	0.670886	0.721519	0.727848	0.727848	0.71519	0.677215	0.702532	0.689873	0.71519	0.689873	0.56962	0.531646	0.575949	0.550633	0.550633	0.550633	0.518987	0.563291	0.550633	0.544304	0.575949	0.575949	0.556962	0.550633	0.5
96	0.746835	0.727848	0.765823	0.721519	0.734177	0.727848	0.721519	0.727848	0.740506	0.71519	0.71519	0.702532	0.696202	0.702532	0.683544	0.727848	0.734177	0.702532	0.746835	0.746835	0.734177	0.708861	0.734177	0.734177	0.689873	0.71519	0.734177	0.734177	0.734177	0.696202	0.708861	0.696202	0.721519	0.696202	0.601266	0.550633	0.582279	0.582279	0.56962	0.56962	0.550633	0.594937	0.56962	0.563291	0.56962	0.582279	0.563291	0.56962	0.531646
92	0.740506	0.734177	0.759494	0.740506	0.765823	0.734177	0.71519	0.759494	0.721519	0.696202	0.708861	0.721519	0.71519	0.708861	0.71519	0.708861	0.727848	0.708861	0.740506	0.740506	0.71519	0.702532	0.702532	0.727848	0.708861	0.721519	0.753165	0.740506	0.740506	0.727848	0.71519	0.71519	0.740506	0.727848	0.607595	0.582279	0.601266	0.613924	0.588608	0.601266	0.56962	0.601266	0.601266	0.607595	0.601266	0.588608	0.582279	0.588608	0.550633
95	0.727848	0.721519	0.772152	0.71519	0.727848	0.734177	0.727848	0.721519	0.721519	0.696202	0.696202	0.708861	0.71519	0.708861	0.689873	0.721519	0.71519	0.696202	0.727848	0.740506	0.71519	0.71519	0.71519	0.71519	0.683544	0.721519	0.727848	0.727848	0.727848	0.689873	0.702532	0.689873	0.71519	0.689873	0.582279	0.544304	0.575949	0.563291	0.550633	0.563291	0.531646	0.575949	0.563291	0.556962	0.575949	0.575949	0.556962	0.563291	0.512658
101	0.753165	0.772152	0.772152	0.753165	0.791139	0.759494	0.740506	0.759494	0.746835	0.721519	0.721519	0.721519	0.727848	0.734177	0.727848	0.759494	0.727848	0.696202	0.71519	0.765823	0.740506	0.740506	0.765823	0.765823	0.746835	0.734177	0.727848	0.778481	0.791139	0.71519	0.740506	0.702532	0.740506	0.753165	0.632911	0.594937	0.601266	0.613924	0.588608	0.626582	0.582279	0.588608	0.613924	0.620253	0.613924	0.613924	0.582279	0.575949	0.588608
99	0.746835	0.765823	0.765823	0.734177	0.759494	0.740506	0.746835	0.753165	0.740506	0.727848	0.71519	0.71519	0.721519	0.71519	0.721519	0.740506	0.734177	0.689873	0.696202	0.759494	0.721519	0.746835	0.734177	0.746835	0.702532	0.753165	0.708861	0.772152	0.759494	0.696202	0.734177	0.696202	0.734177	0.734177	0.601266	0.575949	0.56962	0.594937	0.56962	0.594937	0.575949	0.556962	0.620253	0.613924	0.594937	0.594937	0.588608	0.56962	0.582279
102	0.765823	0.78481	0.797468	0.753165	0.778481	0.772152	0.753165	0.759494	0.759494	0.734177	0.721519	0.721519	0.740506	0.746835	0.740506	0.772152	0.740506	0.708861	0.71519	0.778481	0.740506	0.753165	0.753165	0.753165	0.721519	0.746835	0.727848	0.791139	0.778481	0.702532	0.753165	0.71519	0.753165	0.753165	0.620253	0.582279	0.601266	0.588608	0.575949	0.613924	0.56962	0.575949	0.613924	0.607595	0.626582	0.613924	0.582279	0.575949	0.575949
100	0.765823	0.78481	0.78481	0.753165	0.778481	0.759494	0.753165	0.746835	0.746835	0.721519	0.708861	0.734177	0.753165	0.734177	0.727848	0.759494	0.740506	0.708861	0.702532	0.765823	0.727848	0.753165	0.740506	0.740506	0.721519	0.759494	0.727848	0.791139	0.778481	0.702532	0.753165	0.71519	0.753165	0.753165	0.607595	0.56962	0.588608	0.575949	0.563291	0.601266	0.556962	0.563291	0.601266	0.594937	0.626582	0.601266	0.56962	0.563291	0.563291
98	0.759494	0.778481	0.791139	0.746835	0.772152	0.765823	0.746835	0.753165	0.753165	0.727848	0.71519	0.71519	0.734177	0.740506	0.734177	0.765823	0.734177	0.702532	0.708861	0.772152	0.746835	0.746835	0.746835	0.746835	0.71519	0.740506	0.721519	0.78481	0.772152	0.708861	0.746835	0.721519	0.759494	0.759494	0.626582	0.588608	0.607595	0.594937	0.582279	0.620253	0.575949	0.582279	0.620253	0.613924	0.632911	0.620253	0.588608	0.582279	0.582279
1
4
21
24
25
26
30
31
643
35
41
42
62
71
72
81
2
15
43
44
45
46
20
47
74
16
17
32
33
63
68
12
58
80
5
18
49
39
40
56
64
66
67
69
77
82
6
13
34
57
59
60
79
JM1
3
27
28
53
54
55
87
89
93
22
23
61
70
76
36
37
38
65
73
50
W
48
52
7
19
29
75
83
84
85
HM
Y1
Y4
Y5
90
91
88
86
Yw6
8
9
10
11
14
51
78
107
104
103
106
105
97
94
96
92
95
101
99
102
100
98
1
4
21
24
25
26
30
31
643
35
41
42
62
71
72
81
2
15
43
44
45
46
20
47
74
16
17
32
33
63
68
12
58
80
5
18
49
39
40
56
64
66
67
69
77
82
6
13
34
57
59
60
79
JM1
3
27
28
53
54
55
87
89
93
22
23
61
70
76
36
37
38
65
73
50
W
48
52
7
19
29
75
83
84
85
HM
Y1
Y4
Y5
90
91
88
86
Yw6
8
9
10
11
14
51
78
107
104
103
106
105
97
94
96
92
95
101
99
102
100
98
1
4
21
24
25
26
30
31
643
35
41
42
62
71
72
81
2
15
43
44
45
46
20
47
74
16
17
32
33
63
68
12
58
80
5
18
49
39
40
56
64
66
67
69
77
82
6
13
34
57
59
60
79
JM1
3
27
28
53
54
55
87
89
93
22
23
61
70
76
36
37
38
65
73
50
W
48
52
7
19
29
75
83
84
85
HM
Y1
Y4
Y5
90
91
88
86
Yw6
8
9
10
11
14
51
78
107
104
103
106
105
97
94
96
92
95
101
99
102
100
98
1
4
21
24
25
26
30
31
643
35
41
42
62
71
72
81
2
15
43
44
45
46
20
47
74
16
17
32
33
63
68
12
58
80
5
18
49
39
40
56
64
66
67
69
77
82
6
13
34
57
59
60
79
JM1
3
27
28
53
54
55
87
89
93
22
23
61
70
76
36
37
38
65
73
50
W
48
52
7
19
29
75
83
84
85
HM
Y1
Y4
Y5
90
91
88
86
Yw6
8
9
10
11
14
51
78
107
104
103
106
105
97
94
96
92
95
101
99
102
100
98
1
4
21
24
25
26
30
31
643
35
41
42
62
71
72
81
2
15
43
44
45
46
20
47
74
16
17
32
33
63
68
12
58
80
5
18
49
39
40
56
64
66
67
69
77
82
6
13
34
57
59
60
79
JM1
3
27
28
53
54
55
87
89
93
22
23
61
70
76
36
37
38
65
73
50
W
48
52
7
19
29
75
83
84
85
HM
Y1
Y4
Y5
90
91
88
86
Yw6
8
9
10
11
14
51
78
107
104
103
106
105
97
94
96
92
95
101
99
102
100
98
1
4
21
24
25
26
30
31
643
35
41
42
62
71
72
81
2
15
43
44
45
46
20
47
74
16
17
32
33
63
68
12
58
80
5
18
49
39
40
56
64
66
67
69
77
82
6
13
34
57
59
60
79
JM1
3
27
28
53
54
55
87
89
93
22
23
61
70
76
36
37
38
65
73
50
W
48
52
7
19
29
75
83
84
85
HM
Y1
Y4
Y5
90
91
88
86
Yw6
8
9
10
11
14
51
78
107
104
103
106
105
97
94
96
92
95
101
99
102
100
98
1
4
21
24
25
26
30
31
643
35
41
42
62
71
72
81
2
15
43
44
45
46
20
47
74
16
17
32
33
63
68
12
58
80
5
18
49
39
40
56
64
66
67
69
77
82
6
13
34
57
59
60
79
JM1
3
27
28
53
54
55
87
89
93
22
23
61
70
76
36
37
38
65
73
50
W
48
52
7
19
29
75
83
84
85
HM
Y1
Y4
Y5
90
91
88
86
Yw6
8
9
10
11
14
51
78
107
104
103
106
105
97
94
96
92
95
101
99
102
100
98
1
4
21
24
25
26
30
31
643
35
41
42
62
71
72
81
2
15
43
44
45
46
20
47
74
16
17
32
33
63
68
12
58
80
5
18
49
39
40
56
64
66
67
69
77
82
6
13
34
57
59
60
79
JM1
3
27
28
53
54
55
87
89
93
22
23
61
70
76
36
37
38
65
73
50
W
48
52
7
19
29
75
83
84
85
HM
Y1
Y4
Y5
90
91
88
86
Yw6
8
9
10
11
14
51
78
107
104
103
106
105
97
94
96
92
95
101
99
102
100
98
1
4
21
24
25
26
30
31
643
35
41
42
62
71
72
81
2
15
43
44
45
46
20
47
74
16
17
32
33
63
68
12
58
80
5
18
49
39
40
56
64
66
67
69
77
82
6
13
34
57
59
60
79
JM1
3
27
28
53
54
55
87
89
93
22
23
61
70
76
36
37
38
65
73
50
W
48
52
7
19
29
75
83
84
85
HM
Y1
Y4
Y5
90
91
88
86
Yw6
8
9
10
11
14
51
78
107
104
103
106
105
97
94
96
92
95
101
99
102
100
98
1
4
21
24
25
26
30
31
643
35
41
42
62
71
72
81
2
15
43
44
45
46
20
47
74
16
17
32
33
63
68
12
58
80
5
18
49
39
40
56
64
66
67
69
77
82
6
13
34
57
59
60
79
JM1
3
27
28
53
54
55
87
89
93
22
23
61
70
76
36
37
38
65
73
50
W
48
52
7
19
29
75
83
84
85
HM
Y1
Y4
Y5
90
91
88
86
Yw6
8
9
10
11
14
51
78
107
104
103
106
105
97
94
96
92
95
101
99
102
100
98
1
4
21
24
25
26
30
31
643
35
41
42
62
71
72
81
2
15
43
44
45
46
20
47
74
16
17
32
33
63
68
12
58
80
5
18
49
39
40
56
64
66
67
69
77
82
6
13
34
57
59
60
79
JM1
3
27
28
53
54
55
87
89
93
22
23
61
70
76
36
37
38
65
73
50
W
48
52
7
19
29
75
83
84
85
HM
Y1
Y4
Y5
90
91
88
86
Yw6
8
9
10
11
14
51
78
107
104
103
106
105
97
94
96
92
95
101
99
102
100
98
1
4
21
24
25
26
30
31
643
35
41
42
62
71
72
81
2
15
43
44
45
46
20
47
74
16
17
32
33
63
68
12
58
80
5
18
49
39
40
56
64
66
67
69
77
82
6
13
34
57
59
60
79
JM1
3
27
28
53
54
55
87
89
93
22
23
61
70
76
36
37
38
65
73
50
W
48
52
7
19
29
75
83
84
85
HM
Y1
Y4
Y5
90
91
88
86
Yw6
8
9
10
11
14
51
78
107
104
103
106
105
97
94
96
92
95
101
99
102
100
98
1
4
21
24
25
26
30
31
643
35
41
42
62
71
72
81
2
15
43
44
45
46
20
47
74
16
17
32
33
63
68
12
58
80
5
18
49
39
40
56
64
66
67
69
77
82
6
13
34
57
59
60
79
JM1
3
27
28
53
54
55
87
89
93
22
23
61
70
76
36
37
38
65
73
50
W
48
52
7
19
29
75
83
84
85
HM
Y1
Y4
Y5
90
91
88
86
Yw6
8
9
10
11
14
51
78
107
104
103
106
105
97
94
96
92
95
101
99
102
100
98
1
4
21
24
25
26
30
31
643
35
41
42
62
71
72
81
2
15
43
44
45
46
20
47
74
16
17
32
33
63
68
12
58
80
5
18
49
39
40
56
64
66
67
69
77
82
6
13
34
57
59
60
79
JM1
3
27
28
53
54
55
87
89
93
22
23
61
70
76
36
37
38
65
73
50
W
48
52
7
19
29
75
83
84
85
HM
Y1
Y4
Y5
90
91
88
86
Yw6
8
9
10
11
14
51
78
107
104
103
106
105
97
94
96
92
95
101
99
102
100
98
1
4
21
24
25
26
30
31
643
35
41
42
62
71
72
81
2
15
43
44
45
46
20
47
74
16
17
32
33
63
68
12
58
80
5
18
49
39
40
56
64
66
67
69
77
82
6
13
34
57
59
60
79
JM1
3
27
28
53
54
55
87
89
93
22
23
61
70
76
36
37
38
65
73
50
W
48
52
7
19
29
75
83
84
85
HM
Y1
Y4
Y5
90
91
88
86
Yw6
8
9
10
11
14
51
78
107
104
103
106
105
97
94
96
92
95
101
99
102
100
98
1
4
21
24
25
26
30
31
643
35
41
42
62
71
72
81
2
15
43
44
45
46
20
47
74
16
17
32
33
63
68
12
58
80
5
18
49
39
40
56
64
66
67
69
77
82
6
13
34
57
59
60
79
JM1
3
27
28
53
54
55
87
89
93
22
23
61
70
76
36
37
38
65
73
50
W
48
52
7
19
29
75
83
84
85
HM
Y1
Y4
Y5
90
91
88
86
Yw6
8
9
10
11
14
51
78
107
104
103
106
105
97
94
96
92
95
101
99
102
100
98
1
4
21
24
25
26
30
31
643
35
41
42
62
71
72
81
2
15
43
44
45
46
20
47
74
16
17
32
33
63
68
12
58
80
5
18
49
39
40
56
64
66
67
69
[truncated: 27,441 more rows]
[truncated: 66 more columns]
